# Supplementary material for: Real-Time Segmentation and Classification of Birdsong Syllables for Learning Experiments
Source: eNeuro. 2026 Jun 30;13(7):ENEURO.0023-26.2026. doi: 10.1523/ENEURO.0023-26.2026 (PMC13326709; doi:10.1523/ENEURO.0023-26.2026)
Supplement: Data 1 — The complete Python source code for MooveTAF (real-time recording and targeting) and MooveGUI (data preprocessing, labeling, and network training), packaged as a single ZIP archive. The latest version is available at: https://github.com/veitlab/moove Download Data 1, ZIP file. [file eneuro-13-ENEURO.0023-26.2026-s001.zip]

Archive with 147 entries (127 files):
- moove-main/.github/
- moove-main/.github/workflows/
- moove-main/.github/workflows/docs.yml
- moove-main/.github/workflows/tests.yml
- moove-main/.gitignore
- moove-main/assets/
- moove-main/assets/logo.png
- moove-main/assets/logo_128.png
- moove-main/assets/logo_128_white_bg.icns
- moove-main/assets/logo_128_white_bg.png
- moove-main/assets/logo_128_white_bg_scaled.ico
- moove-main/assets/logo_128_white_bg_scaled.png
- moove-main/assets/logo_white_bg.png
- moove-main/conda.recipe/
- moove-main/conda.recipe/conda_build_config.yaml
- moove-main/conda.recipe/deps/
- moove-main/conda.recipe/deps/evfuncs/
- moove-main/conda.recipe/deps/evfuncs/meta.yaml
- moove-main/conda.recipe/meta.yaml
- moove-main/docs/
- moove-main/docs/Makefile
- moove-main/docs/source/
- moove-main/docs/source/_static/
- moove-main/docs/source/_static/images/
- moove-main/docs/source/_static/images/image1.png
- moove-main/docs/source/_static/images/image10.png
- moove-main/docs/source/_static/images/image11.png
- moove-main/docs/source/_static/images/image12.png
- moove-main/docs/source/_static/images/image13.png
- moove-main/docs/source/_static/images/image14.png
- moove-main/docs/source/_static/images/image15.png
- moove-main/docs/source/_static/images/image16.png
- moove-main/docs/source/_static/images/image17.png
- moove-main/docs/source/_static/images/image18.png
- moove-main/docs/source/_static/images/image19.png
- moove-main/docs/source/_static/images/image2.png
- moove-main/docs/source/_static/images/image20.png
- moove-main/docs/source/_static/images/image21.png
- moove-main/docs/source/_static/images/image22.png
- moove-main/docs/source/_static/images/image23.png
- moove-main/docs/source/_static/images/image24.png
- moove-main/docs/source/_static/images/image25.png
- moove-main/docs/source/_static/images/image26.png
- moove-main/docs/source/_static/images/image27.png
- moove-main/docs/source/_static/images/image28.png
- moove-main/docs/source/_static/images/image29.png
- moove-main/docs/source/_static/images/image3.png
- moove-main/docs/source/_static/images/image30.png
- moove-main/docs/source/_static/images/image31.png
- moove-main/docs/source/_static/images/image32.png
- moove-main/docs/source/_static/images/image33.png
- moove-main/docs/source/_static/images/image34.png
- moove-main/docs/source/_static/images/image35.png
- moove-main/docs/source/_static/images/image36.png
- moove-main/docs/source/_static/images/image37.png
- moove-main/docs/source/_static/images/image38.png
- moove-main/docs/source/_static/images/image39.png
- moove-main/docs/source/_static/images/image4.png
- moove-main/docs/source/_static/images/image40.png
- moove-main/docs/source/_static/images/image41.png
- moove-main/docs/source/_static/images/image42.png
- moove-main/docs/source/_static/images/image43.png
- moove-main/docs/source/_static/images/image44.jpg
- moove-main/docs/source/_static/images/image45.png
- moove-main/docs/source/_static/images/image46.png
- moove-main/docs/source/_static/images/image47.png
- moove-main/docs/source/_static/images/image48.png
- moove-main/docs/source/_static/images/image5.png
- moove-main/docs/source/_static/images/image53.png
- moove-main/docs/source/_static/images/image54.png
- moove-main/docs/source/_static/images/image55.png
- moove-main/docs/source/_static/images/image56.png
- moove-main/docs/source/_static/images/image57.png
- moove-main/docs/source/_static/images/image58.png
- moove-main/docs/source/_static/images/image6.png
- moove-main/docs/source/_static/images/image7.png
- moove-main/docs/source/_static/images/image8.png
- moove-main/docs/source/_static/images/image9.png
- moove-main/docs/source/conf.py
- moove-main/docs/source/faq.rst
- moove-main/docs/source/index.rst
- moove-main/docs/source/installation.rst
- moove-main/docs/source/introduction.rst
- moove-main/docs/source/loading_data.rst
- moove-main/docs/source/moovegui.rst
- moove-main/docs/source/moovetaf.rst
- moove-main/docs/source/rec_file.rst
- moove-main/docs/source/references.rst
- moove-main/docs/split_rst.py
- moove-main/LICENSE
- moove-main/moove/
- moove-main/moove/__init__.py
- moove-main/moove/app_state.py
- moove-main/moove/example_data/
- moove-main/moove/example_data/bird_x/
- moove-main/moove/example_data/bird_x/experiment_a/
- moove-main/moove/example_data/bird_x/experiment_a/day_1/
- moove-main/moove/example_data/bird_x/experiment_a/day_1/batch.txt
- moove-main/moove/example_data/bird_x/experiment_a/day_1/bout_1.rec
- moove-main/moove/example_data/bird_x/experiment_a/day_1/bout_1.wav
- moove-main/moove/example_data/bird_x/experiment_a/day_1/bout_1.wav.not.mat
- moove-main/moove/example_data/white_noise/
- moove-main/moove/example_data/white_noise/WN_40ms.wav
- moove-main/moove/models/
- moove-main/moove/models/__init__.py
- moove-main/moove/models/CNN.py
- moove-main/moove/models/ConvMLP.py
- moove-main/moove/moove_config.ini.example
- moove-main/moove/moovegui.py
- moove-main/moove/moovetaf.py
- moove-main/moove/qt_helpers.py
- moove-main/moove/templates/
- moove-main/moove/templates/recfile_template.jinja
- moove-main/moove/utils/
- moove-main/moove/utils/__init__.py
- moove-main/moove/utils/audio_utils.py
- moove-main/moove/utils/clustering_utils.py
- moove-main/moove/utils/dash_utils.py
- moove-main/moove/utils/file_utils.py
- moove-main/moove/utils/gui_utils.py
- moove-main/moove/utils/label_utils.py
- moove-main/moove/utils/movefuncs_utils.py
- moove-main/moove/utils/plot_utils.py
- moove-main/moove/utils/segment_utils.py
- moove-main/moove/utils/syllable_utils.py
- moove-main/moove/utils/training_utils.py
- moove-main/moove/utils/window_utils.py
- moove-main/pyproject.toml
- moove-main/README.md
- moove-main/tests/
- moove-main/tests/__init__.py
- moove-main/tests/conftest.py
- moove-main/tests/test_audio_utils.py
- moove-main/tests/test_augmentations.py
- moove-main/tests/test_gui_cluster_window.py
- moove-main/tests/test_gui_main_window.py
- moove-main/tests/test_gui_relabel_window.py
- moove-main/tests/test_gui_resegment_window.py
- moove-main/tests/test_gui_syllable_editing.py
- moove-main/tests/test_gui_training_window.py
- moove-main/tests/test_gui_workflows.py
- moove-main/tests/test_models.py
- moove-main/tests/test_moovetaf.py
- moove-main/tests/test_normalization.py
- moove-main/tests/test_segmentation.py
- moove-main/tests/test_training_inference.py
- moove-main/uv.lock
