# Supplementary material for: Real-Time Segmentation and Classification of Birdsong Syllables for Learning Experiments
Source: eNeuro. 2026 Jun 30;13(7):ENEURO.0023-26.2026. doi: 10.1523/ENEURO.0023-26.2026 (PMC13326709; doi:10.1523/ENEURO.0023-26.2026)
Supplement: Data 1 — The complete Python source code for MooveTAF (real-time recording and targeting) and MooveGUI (data preprocessing, labeling, and network training), packaged as a single ZIP archive. The latest version is available at: https://github.com/veitlab/moove Download Data 1, ZIP file. [file eneuro-13-ENEURO.0023-26.2026-s001.zip › moove-main/.github/workflows/tests.yml]

name: Test Matrix

on:
  push:
    branches: [main]
  pull_request:
  workflow_dispatch:

env:
  FORCE_JAVASCRIPT_ACTIONS_TO_NODE24: "true"

jobs:
  test:
    name: ${{ matrix.os }} / py${{ matrix.python-version }}
    runs-on: ${{ matrix.os }}
    continue-on-error: ${{ matrix.allow_failure }}
    strategy:
      fail-fast: false
      matrix:
        include:
          - os: ubuntu-latest
            python-version: "3.10"
            allow_failure: false
          - os: ubuntu-latest
            python-version: "3.11"
            allow_failure: false
          - os: ubuntu-latest
            python-version: "3.12"
            allow_failure: false
          - os: macos-latest
            python-version: "3.10"
            allow_failure: false
          - os: macos-latest
            python-version: "3.11"
            allow_failure: false
          - os: macos-latest
            python-version: "3.12"
            allow_failure: false
          - os: windows-latest
            python-version: "3.10"
            allow_failure: true
          - os: windows-latest
            python-version: "3.11"
            allow_failure: true
          - os: windows-latest
            python-version: "3.12"
            allow_failure: true

    env:
      QT_QPA_PLATFORM: offscreen
      MPLBACKEND: Agg

    steps:
      - name: Checkout
        uses: actions/checkout@v4

      - name: Setup Python
        uses: actions/setup-python@v5
        with:
          python-version: ${{ matrix.python-version }}

      - name: Setup uv
        uses: astral-sh/setup-uv@v5

      - name: Install Linux GUI libs
        if: runner.os == 'Linux'
        run: |
          sudo apt-get update
          sudo apt-get install -y libegl1 libxkbcommon-x11-0 libxcb-cursor0 libxcb-xinerama0 libgl1 libglib2.0-0 libportaudio2 portaudio19-dev

      - name: Sync dependencies
        run: uv sync --group dev

      - name: Replace torch with CPU-only build (Windows)
        if: runner.os == 'Windows'
        run: uv pip install torch --index-url https://download.pytorch.org/whl/cpu

      - name: Run tests
        run: uv run pytest -q

      - name: Diagnostics on failure
        if: failure()
        shell: bash
        run: |
          set +e
          echo "=== System ==="
          uname -a || true
          echo "=== Python ==="
          uv run python -V || true
          echo "=== Torch import ==="
          uv run python - <<'PY'
          import traceback
          try:
            import torch
            print("torch:", torch.__version__)
            print("cuda available:", torch.cuda.is_available())
          except Exception:
            traceback.print_exc()
          PY
          echo "=== Qt import ==="
          uv run python - <<'PY'
          import traceback
          try:
            from PyQt6 import QtCore
            print("Qt:", QtCore.QT_VERSION_STR)
          except Exception:
            traceback.print_exc()
          PY
