# Supplementary material for: Real-Time Segmentation and Classification of Birdsong Syllables for Learning Experiments
Source: eNeuro. 2026 Jun 30;13(7):ENEURO.0023-26.2026. doi: 10.1523/ENEURO.0023-26.2026 (PMC13326709; doi:10.1523/ENEURO.0023-26.2026)
Supplement: Data 1 — The complete Python source code for MooveTAF (real-time recording and targeting) and MooveGUI (data preprocessing, labeling, and network training), packaged as a single ZIP archive. The latest version is available at: https://github.com/veitlab/moove Download Data 1, ZIP file. [file eneuro-13-ENEURO.0023-26.2026-s001.zip › moove-main/conda.recipe/deps/evfuncs/meta.yaml]

{% set python_min = "3.9" %}
{% set version = "0.3.5.post1" %}

package:
  name: evfuncs
  version: {{ version }}

source:
  url: https://pypi.org/packages/source/e/evfuncs/evfuncs-{{ version }}.tar.gz
  sha256: 3b73bc49f9e22c0e78eb00be32df0d03d88c72f90373657b36cb03c02a6bb75a

build:
  noarch: python
  script: {{ PYTHON }} -m pip install . -vv --no-deps --no-build-isolation
  number: 0

requirements:
  host:
    - python {{ python_min }}.*
    - flit-core >=3.2,<4
    - pip
  run:
    - python >={{ python_min }}
    - numpy >=1.18.1
    - scipy >=1.2.0

test:
  imports:
    - evfuncs
  commands:
    - pip check
  requires:
    - pip
    - python {{ python_min }}.*

about:
  home: https://pypi.org/project/evfuncs/
  summary: Functions for working with files created by the EvTAF program and the evsonganaly GUI
  dev_url: https://github.com/NickleDave/evfuncs
  license: BSD-3-Clause
  license_file: LICENSE

extra:
  recipe-maintainers:
    - AddYourGitHubIdHere
