# Supplementary material for: Real-Time Segmentation and Classification of Birdsong Syllables for Learning Experiments
Source: eNeuro. 2026 Jun 30;13(7):ENEURO.0023-26.2026. doi: 10.1523/ENEURO.0023-26.2026 (PMC13326709; doi:10.1523/ENEURO.0023-26.2026)
Supplement: Data 1 — The complete Python source code for MooveTAF (real-time recording and targeting) and MooveGUI (data preprocessing, labeling, and network training), packaged as a single ZIP archive. The latest version is available at: https://github.com/veitlab/moove Download Data 1, ZIP file. [file eneuro-13-ENEURO.0023-26.2026-s001.zip › moove-main/conda.recipe/meta.yaml]

{% set name = "moove" %}
{% set version = "1.1.0.post1" %}

package:
  name: {{ name|lower }}
  version: {{ version }}

source:
  url: https://pypi.org/packages/source/{{ name[0] }}/{{ name }}/{{ name }}-{{ version }}.tar.gz
  sha256: 29800776fed4bb3b12c338c4beb5473c4f826244ccc0d0c2e77d0e55b896e21a
  # For local testing, replace with:
  # path: ..

build:
  number: 0
  noarch: python
  script: {{ PYTHON }} -m pip install . -vv --no-deps --no-build-isolation
  entry_points:
    - moovegui = moove.moovegui:main
    - moovetaf = moove.moovetaf:main

requirements:
  host:
    - python >=3.10,<3.13
    - pip
    - hatchling
  run:
    - python >=3.10,<3.13
    # --- available on conda-forge ---
    - matplotlib >=3.9.0
    - pytorch >=2.6.0
    - numpy >=2.1
    - python-sounddevice >=0.5.0
    - portaudio
    - jinja2 >=3.1.4
    - pandas >=2.2.2
    - scikit-learn >=1.5.1
    - seaborn >=0.13.2
    - umap-learn >=0.5.6
    - dash >=2.17.1
    - pillow >=10.0.0
    - pyqt6 >=6.5.0
    - scipy >=1.13.0
    # --- needs conda-forge feedstock first (recipe in conda.recipe/deps/) ---
    - evfuncs >=0.3.5.post1

test:
  imports:
    - moove
    - moove.models.ConvMLP
    - moove.models.CNN
  commands:
    - pip check
  requires:
    - pip

about:
  home: https://github.com/veitlab/moove
  summary: Real-time syllable segmentation and classification of birdsong for closed-loop experiments.
  license: MIT
  license_file: LICENSE
