# Supplementary material for: Real-Time Segmentation and Classification of Birdsong Syllables for Learning Experiments
Source: eNeuro. 2026 Jun 30;13(7):ENEURO.0023-26.2026. doi: 10.1523/ENEURO.0023-26.2026 (PMC13326709; doi:10.1523/ENEURO.0023-26.2026)
Supplement: Data 1 — The complete Python source code for MooveTAF (real-time recording and targeting) and MooveGUI (data preprocessing, labeling, and network training), packaged as a single ZIP archive. The latest version is available at: https://github.com/veitlab/moove Download Data 1, ZIP file. [file eneuro-13-ENEURO.0023-26.2026-s001.zip › moove-main/docs/source/conf.py]

project = "Moove"
copyright = "2025, Nils Riekers, Franziska Heubach, Jacqueline Laura Goebl, Lena Veit"
author = "Nils Riekers, Franziska Heubach, Jacqueline Laura Goebl, Lena Veit"
release = "1.1.0"

extensions = [
    "sphinx.ext.autodoc",
    "sphinx.ext.viewcode",
    "sphinx.ext.intersphinx",
]

templates_path = ["_templates"]
exclude_patterns = []

html_theme = "sphinx_rtd_theme"
html_static_path = ["_static"]
html_logo = "_static/images/image1.png"
html_theme_options = {
    "logo_only": True,
    "navigation_depth": 4,
    "collapse_navigation": False,
}

numfig = True
numfig_format = {
    "figure": "Figure %s",
    "table": "Table %s",
    "code-block": "Listing %s",
}
