# Supplementary material for: Real-Time Segmentation and Classification of Birdsong Syllables for Learning Experiments
Source: eNeuro. 2026 Jun 30;13(7):ENEURO.0023-26.2026. doi: 10.1523/ENEURO.0023-26.2026 (PMC13326709; doi:10.1523/ENEURO.0023-26.2026)
Supplement: Data 1 — The complete Python source code for MooveTAF (real-time recording and targeting) and MooveGUI (data preprocessing, labeling, and network training), packaged as a single ZIP archive. The latest version is available at: https://github.com/veitlab/moove Download Data 1, ZIP file. [file eneuro-13-ENEURO.0023-26.2026-s001.zip › moove-main/docs/source/index.rst]

Moove Documentation
====================

**Moove** (Marking Online using Only the Onsets of Vocal Elements) is a novel tool
for real-time syllable segmentation and classification of birdsong, designed to
enable closed-loop experiments in vocal learning research.

.. image:: _static/images/image1.png
   :width: 300px
   :align: center

.. toctree::
   :maxdepth: 3
   :caption: Contents

   introduction
   installation
   moovetaf
   moovegui
   rec_file
   loading_data
   faq
   references
