# Supplementary material for: Real-Time Segmentation and Classification of Birdsong Syllables for Learning Experiments
Source: eNeuro. 2026 Jun 30;13(7):ENEURO.0023-26.2026. doi: 10.1523/ENEURO.0023-26.2026 (PMC13326709; doi:10.1523/ENEURO.0023-26.2026)
Supplement: Data 1 — The complete Python source code for MooveTAF (real-time recording and targeting) and MooveGUI (data preprocessing, labeling, and network training), packaged as a single ZIP archive. The latest version is available at: https://github.com/veitlab/moove Download Data 1, ZIP file. [file eneuro-13-ENEURO.0023-26.2026-s001.zip › moove-main/docs/source/introduction.rst]

.. _introduction:

Introduction
============

|image1|

   **Moove** (Marking Online using Only the Onsets of Vocal Elements) is a novel tool for real-time syllable segmentation and classification of birdsong, designed to enable closed-loop experiments in vocal learning research. Designed to study the learned vocalisations of Bengalese finches, Moove identifies target syllables in a bird's song and provides feedback in real time. Moove provides an out-of-the-box, neural network-based approach to reliably target vocal syllables before their end, enabling a reinforcement protocol where a specific syllable can be targeted with aversive white noise or an alternative feedback stimulus if adjusted.

   **Moove** uses a two-stage architecture: a convolutional-based encoder that segments syllables in the audio signal and a CNN classifier that assigns each detected syllable segment a label, identifying its type based on the initial part of its structure. This design allows Moove to operate at a lower audio chunk duration than other tools, enabling faster and more accurate syllable recognition with minimal latency. Moove includes a GUI for creating training datasets using unsupervised methods and training the networks, as well as a recording script for real-time syllable targeting.

Authors: Franziska Heubach, Jacqueline Göbl, Nils Riekers

The following pages will provide you with guided explanations for using MooveTaf and MooveGUI. Following the instructions step-by-step should give you a nice introduction into all possible ways to use Moove.
If you haven't done so yet, please check out our paper for more details: https://doi.org/10.64898/2025.12.19.695629

If you find yourself having any questions unanswered or you want to share suggestions, feel free to check out our Github: https://github.com/veitlab/moove

or contact us directly (lena.veit@uni-tuebingen.de).\ |image2|

.. |image1| image:: _static/images/image1.png
   :width: 3.62964in
   :height: 3.39979in
.. |image2| image:: _static/images/image2.png
   :width: 2.0958in
   :height: 1.21849in
