# Supplementary material for: Real-Time Segmentation and Classification of Birdsong Syllables for Learning Experiments
Source: eNeuro. 2026 Jun 30;13(7):ENEURO.0023-26.2026. doi: 10.1523/ENEURO.0023-26.2026 (PMC13326709; doi:10.1523/ENEURO.0023-26.2026)
Supplement: Data 1 — The complete Python source code for MooveTAF (real-time recording and targeting) and MooveGUI (data preprocessing, labeling, and network training), packaged as a single ZIP archive. The latest version is available at: https://github.com/veitlab/moove Download Data 1, ZIP file. [file eneuro-13-ENEURO.0023-26.2026-s001.zip › moove-main/docs/source/references.rst]

.. _references:

References
==========

Bencina, R., & Burk, P. (2001). PortAudio-an open source cross platform audio API. ICMC.

Geier, M. et al. Portaudio-binaries. GitHub. https://github.com/spatialaudio/portaudio-binaries

Geier, M. et al., (2020). Sounddevice. GitHub. https://python-sounddevice.readthedocs.io/en/0.5.0/

Nicholson, D. (2021). *Evfuncs* (Version 0.3.2.post1) [Computer software]. https://doi.org/10.5281/zenodo.4584209

Tumer, E., & Brainard, M. (2007). Performance variability enables adaptive plasticity of ‘crystallized’ adult birdsong. *Nature*, *450*, 1240–1244. https://doi.org/10.1038/nature06390
