# Supplementary material for: Real-Time Segmentation and Classification of Birdsong Syllables for Learning Experiments
Source: eNeuro. 2026 Jun 30;13(7):ENEURO.0023-26.2026. doi: 10.1523/ENEURO.0023-26.2026 (PMC13326709; doi:10.1523/ENEURO.0023-26.2026)
Supplement: Data 1 — The complete Python source code for MooveTAF (real-time recording and targeting) and MooveGUI (data preprocessing, labeling, and network training), packaged as a single ZIP archive. The latest version is available at: https://github.com/veitlab/moove Download Data 1, ZIP file. [file eneuro-13-ENEURO.0023-26.2026-s001.zip › moove-main/moove/example_data/bird_x/experiment_a/day_1/bout_1.rec]

File created: Hallo 123

    begin rec = 0 ms
    trig time  = 2000 ms
    rec end = 13788 ms

ADFREQ = 44100
Chans = 1
Samples = 584496
Catch Song = 1
Hand Segmented = 1
Hand Classified = 1
T Before = 2.0
T After = 1.0
Feedback information:
