# Supplementary material for: Real-Time Segmentation and Classification of Birdsong Syllables for Learning Experiments
Source: eNeuro. 2026 Jun 30;13(7):ENEURO.0023-26.2026. doi: 10.1523/ENEURO.0023-26.2026 (PMC13326709; doi:10.1523/ENEURO.0023-26.2026)
Supplement: Data 1 — The complete Python source code for MooveTAF (real-time recording and targeting) and MooveGUI (data preprocessing, labeling, and network training), packaged as a single ZIP archive. The latest version is available at: https://github.com/veitlab/moove Download Data 1, ZIP file. [file eneuro-13-ENEURO.0023-26.2026-s001.zip › moove-main/moove/moove_config.ini.example]

[GENERAL]
global_dir = ~/.moove

[GUI]
upper_spec_plot = 12500
lower_spec_plot = 500
vmin_range_slider = -140
vmax_range_slider = -10
spec_nperseg = 1024
spec_noverlap = 896
spec_nfft = 1024
performance = fast

[TAF]
bird_name = bird_x
experiment_name = experiment_a

# rec settings
frame_rate = 44100
chunk_size = 64
t_before = 2
t_after = 1
min_bout_duration = 6
memory_cleanup_interval = 60
input_channel = 0

[bird_x]
# trained_models
bout_threshold_db = -25
window_size = 10
bandpass_lowcut = 500
bandpass_highcut = 15000
bandpass_order = 2

# bout detection (threshold parameters)
realtime_classification = False
segmentation_model_name = bird_x_example_seg_model.pth
classification_model_name = bird_x_example_class_model.pth

# white noise
targeting = False
targeted_sequence = [jc]a$
catch_trial_probability = 0.1
white_noise_duration = 0.08
computer_generated_white_noise = False
playback_dir = ~/.moove/playbacks/white_noise/
trigger_time_offset = 0.005

# sliding interval algorithm for segmentation network
decision_threshold = 0.5
onset_window_size = 5
n_onset_true = 3
offset_window_size = 5
n_offset_false = 4
min_syllable_length = 0.03
min_silent_duration = 0.005
