# Supplementary material for: Real-Time Segmentation and Classification of Birdsong Syllables for Learning Experiments
Source: eNeuro. 2026 Jun 30;13(7):ENEURO.0023-26.2026. doi: 10.1523/ENEURO.0023-26.2026 (PMC13326709; doi:10.1523/ENEURO.0023-26.2026)
Supplement: Data 1 — The complete Python source code for MooveTAF (real-time recording and targeting) and MooveGUI (data preprocessing, labeling, and network training), packaged as a single ZIP archive. The latest version is available at: https://github.com/veitlab/moove Download Data 1, ZIP file. [file eneuro-13-ENEURO.0023-26.2026-s001.zip › moove-main/moove/templates/recfile_template.jinja]

File created: {{ file_created }}

    begin rec = {{ begin_rec }} ms
    trig time  = {{ trig_time }} ms
    rec end = {{ rec_end }} ms

ADFREQ = {{ adfreq }}
Chans = {{ chans }}
Samples = {{ samples }}
Catch Song = {{ catch_song }}
Hand Segmented = {{ hand_segmented }}
Hand Classified = {{ hand_classified }}
T Before = {{ t_before }}
T After = {{ t_after }}
Feedback information:
{% for info in feedback_info %}
{{ info[0] }} msec: {{ info[1] }}
{%- endfor %}
