# Supplementary material for: Real-Time Segmentation and Classification of Birdsong Syllables for Learning Experiments
Source: eNeuro. 2026 Jun 30;13(7):ENEURO.0023-26.2026. doi: 10.1523/ENEURO.0023-26.2026 (PMC13326709; doi:10.1523/ENEURO.0023-26.2026)
Supplement: Data 1 — The complete Python source code for MooveTAF (real-time recording and targeting) and MooveGUI (data preprocessing, labeling, and network training), packaged as a single ZIP archive. The latest version is available at: https://github.com/veitlab/moove Download Data 1, ZIP file. [file eneuro-13-ENEURO.0023-26.2026-s001.zip › moove-main/moove/utils/__init__.py]

# utils/__init__.py
from .file_utils import get_directories, read_batch, get_file_data_by_index, get_display_data, save_seg_class_recfile, get_files_for_day, get_files_for_experiment, get_files_for_bird, filter_segmented_files, filter_classified_files, save_features, remove_pkl_suffix, find_batch_files, create_batch_file
from .plot_utils import update_plots, update_ax2_ax3, update_ax2, plot_data
from .audio_utils import seconds_to_index, index_to_seconds, decibel, seconds_to_chunk_index
from .syllable_utils import add_new_segment, select_event, edit_syllable, handle_keypress
from .gui_utils import zoom, unzoom, swipe_left, swipe_right, update, unzoom_small
from .movefuncs_utils import handle_playback, handle_delete, handle_crop, extract_raw_audio, save_recfile, load_recfile, save_cbin, save_notmat, create_recfile_for_existing_audio, ensure_hand_segmented_and_classified_lines, ensure_recfile_exists_and_has_flags
from .window_utils import open_resegment_window, open_cluster_window, open_training_window, open_relabel_window
from .segment_utils import start_segment_evfuncs, segment_ml, start_create_segmentation_training_dataset, start_segment_files_thread
from .label_utils import start_create_classification_training_dataset, create_classification_training_dataset, start_classify_files_thread, _load_checkpoint_with_compat
from .training_utils import start_segmentation_training, start_classification_training 
from .clustering_utils import start_clustering_thread, replace_labels_from_df, start_create_cluster_dataset_thread
from .dash_utils import start_dash_app_thread, stop_dash_app_thread
