# Supplementary material for: Real-Time Segmentation and Classification of Birdsong Syllables for Learning Experiments
Source: eNeuro. 2026 Jun 30;13(7):ENEURO.0023-26.2026. doi: 10.1523/ENEURO.0023-26.2026 (PMC13326709; doi:10.1523/ENEURO.0023-26.2026)
Supplement: Data 1 — The complete Python source code for MooveTAF (real-time recording and targeting) and MooveGUI (data preprocessing, labeling, and network training), packaged as a single ZIP archive. The latest version is available at: https://github.com/veitlab/moove Download Data 1, ZIP file. [file eneuro-13-ENEURO.0023-26.2026-s001.zip › moove-main/tests/test_normalization.py]

import numpy as np
import pytest
from moove.utils.label_utils import normalize_spectrogram


class TestNormalizeSpectrogram:
    def test_zero_mean(self):
        spec = np.random.rand(64, 32)
        result = normalize_spectrogram(spec)
        assert abs(result.mean()) < 1e-6

    def test_unit_variance(self):
        spec = np.random.rand(64, 32)
        result = normalize_spectrogram(spec)
        assert abs(result.std() - 1.0) < 1e-6

    def test_constant_input(self):
        """A constant spectrogram (std=0) should be returned as-is."""
        spec = np.ones((32, 16)) * 5.0
        result = normalize_spectrogram(spec)
        np.testing.assert_array_equal(result, spec)

    def test_shape_preserved(self):
        spec = np.random.rand(128, 64)
        result = normalize_spectrogram(spec)
        assert result.shape == spec.shape
