# Supplementary material for: Real-Time Segmentation and Classification of Birdsong Syllables for Learning Experiments
Source: eNeuro. 2026 Jun 30;13(7):ENEURO.0023-26.2026. doi: 10.1523/ENEURO.0023-26.2026 (PMC13326709; doi:10.1523/ENEURO.0023-26.2026)
Supplement: Data 1 — The complete Python source code for MooveTAF (real-time recording and targeting) and MooveGUI (data preprocessing, labeling, and network training), packaged as a single ZIP archive. The latest version is available at: https://github.com/veitlab/moove Download Data 1, ZIP file. [file eneuro-13-ENEURO.0023-26.2026-s001.zip › moove-main/uv.lock]

version = 1
revision = 3
requires-python = ">=3.10, <3.13"
resolution-markers = [
    "python_full_version >= '3.11' and sys_platform == 'win32'",
    "python_full_version >= '3.11' and sys_platform == 'emscripten'",
    "python_full_version >= '3.11' and sys_platform != 'emscripten' and sys_platform != 'win32'",
    "python_full_version < '3.11'",
]

[[package]]
name = "blinker"
version = "1.9.0"
source = { registry = "https://pypi.org/simple" }
sdist = { url = "https://files.pythonhosted.org/packages/21/28/9b3f50ce0e048515135495f198351908d99540d69bfdc8c1d15b73dc55ce/blinker-1.9.0.tar.gz", hash = "sha256:b4ce2265a7abece45e7cc896e98dbebe6cead56bcf805a3d23136d145f5445bf", size = 22460, upload-time = "2024-11-08T17:25:47.436Z" }
wheels = [
    { url = "https://files.pythonhosted.org/packages/10/cb/f2ad4230dc2eb1a74edf38f1a38b9b52277f75bef262d8908e60d957e13c/blinker-1.9.0-py3-none-any.whl", hash = "sha256:ba0efaa9080b619ff2f3459d1d500c57bddea4a6b424b60a91141db6fd2f08bc", size = 8458, upload-time = "2024-11-08T17:25:46.184Z" },
]

[[package]]
name = "certifi"
version = "2026.5.20"
source = { registry = "https://pypi.org/simple" }
sdist = { url = "https://files.pythonhosted.org/packages/f3/ce/ee2ecad540810a79593028e88299baeae54d346cc7a0d94b6199988b89b1/certifi-2026.5.20.tar.gz", hash = "sha256:69dea482ab64caa7b9f6aba1c6bf48bb6a5448d1c0f1b17ab42ad8c763a5344d", size = 135422, upload-time = "2026-05-20T11:46:50.073Z" }
wheels = [
    { url = "https://files.pythonhosted.org/packages/59/8c/57e832b7af6d7c5abe66eb3fbe3a3a32f4d11ea23a1aa7131371035be991/certifi-2026.5.20-py3-none-any.whl", hash = "sha256:3c52e209ba0a4ad7aebe60436a4ab349c39e1e602e8c134221e546902ad25897", size = 134134, upload-time = "2026-05-20T11:46:48.578Z" },
]

[[package]]
name = "cffi"
version = "2.0.0"
source = { registry = "https://pypi.org/simple" }
dependencies = [
    { name = "pycparser", marker = "implementation_name != 'PyPy'" },
]
sdist = { url = "https://files.pythonhosted.org/packages/eb/56/b1ba7935a17738ae8453301356628e8147c79dbb825bcbc73dc7401f9846/cffi-2.0.0.tar.gz", hash = "sha256:44d1b5909021139fe36001ae048dbdde8214afa20200eda0f64c068cac5d5529", size = 523588, upload-time = "2025-09-08T23:24:04.541Z" }
wheels = [
    { url = "https://files.pythonhosted.org/packages/93/d7/516d984057745a6cd96575eea814fe1edd6646ee6efd552fb7b0921dec83/cffi-2.0.0-cp310-cp310-macosx_10_13_x86_64.whl", hash = "sha256:0cf2d91ecc3fcc0625c2c530fe004f82c110405f101548512cce44322fa8ac44", size = 184283, upload-time = "2025-09-08T23:22:08.01Z" },
    { url = "https://files.pythonhosted.org/packages/9e/84/ad6a0b408daa859246f57c03efd28e5dd1b33c21737c2db84cae8c237aa5/cffi-2.0.0-cp310-cp310-macosx_11_0_arm64.whl", hash = "sha256:f73b96c41e3b2adedc34a7356e64c8eb96e03a3782b535e043a986276ce12a49", size = 180504, upload-time = "2025-09-08T23:22:10.637Z" },
    { url = "https://files.pythonhosted.org/packages/50/bd/b1a6362b80628111e6653c961f987faa55262b4002fcec42308cad1db680/cffi-2.0.0-cp310-cp310-manylinux1_i686.manylinux2014_i686.manylinux_2_17_i686.manylinux_2_5_i686.whl", hash = "sha256:53f77cbe57044e88bbd5ed26ac1d0514d2acf0591dd6bb02a3ae37f76811b80c", size = 208811, upload-time = "2025-09-08T23:22:12.267Z" },
    { url = "https://files.pythonhosted.org/packages/4f/27/6933a8b2562d7bd1fb595074cf99cc81fc3789f6a6c05cdabb46284a3188/cffi-2.0.0-cp310-cp310-manylinux2014_aarch64.manylinux_2_17_aarch64.whl", hash = "sha256:3e837e369566884707ddaf85fc1744b47575005c0a229de3327f8f9a20f4efeb", size = 216402, upload-time = "2025-09-08T23:22:13.455Z" },
    { url = "https://files.pythonhosted.org/packages/05/eb/b86f2a2645b62adcfff53b0dd97e8dfafb5c8aa864bd0d9a2c2049a0d551/cffi-2.0.0-cp310-cp310-manylinux2014_ppc64le.manylinux_2_17_ppc64le.whl", hash = "sha256:5eda85d6d1879e692d546a078b44251cdd08dd1cfb98dfb77b670c97cee49ea0", size = 203217, upload-time = "2025-09-08T23:22:14.596Z" },
    { url = "https://files.pythonhosted.org/packages/9f/e0/6cbe77a53acf5acc7c08cc186c9928864bd7c005f9efd0d126884858a5fe/cffi-2.0.0-cp310-cp310-manylinux2014_s390x.manylinux_2_17_s390x.whl", hash = "sha256:9332088d75dc3241c702d852d4671613136d90fa6881da7d770a483fd05248b4", size = 203079, upload-time = "2025-09-08T23:22:15.769Z" },
    { url = "https://files.pythonhosted.org/packages/98/29/9b366e70e243eb3d14a5cb488dfd3a0b6b2f1fb001a203f653b93ccfac88/cffi-2.0.0-cp310-cp310-manylinux2014_x86_64.manylinux_2_17_x86_64.whl", hash = "sha256:fc7de24befaeae77ba923797c7c87834c73648a05a4bde34b3b7e5588973a453", size = 216475, upload-time = "2025-09-08T23:22:17.427Z" },
    { url = "https://files.pythonhosted.org/packages/21/7a/13b24e70d2f90a322f2900c5d8e1f14fa7e2a6b3332b7309ba7b2ba51a5a/cffi-2.0.0-cp310-cp310-musllinux_1_2_aarch64.whl", hash = "sha256:cf364028c016c03078a23b503f02058f1814320a56ad535686f90565636a9495", size = 218829, upload-time = "2025-09-08T23:22:19.069Z" },
    { url = "https://files.pythonhosted.org/packages/60/99/c9dc110974c59cc981b1f5b66e1d8af8af764e00f0293266824d9c4254bc/cffi-2.0.0-cp310-cp310-musllinux_1_2_i686.whl", hash = "sha256:e11e82b744887154b182fd3e7e8512418446501191994dbf9c9fc1f32cc8efd5", size = 211211, upload-time = "2025-09-08T23:22:20.588Z" },
    { url = "https://files.pythonhosted.org/packages/49/72/ff2d12dbf21aca1b32a40ed792ee6b40f6dc3a9cf1644bd7ef6e95e0ac5e/cffi-2.0.0-cp310-cp310-musllinux_1_2_x86_64.whl", hash = "sha256:8ea985900c5c95ce9db1745f7933eeef5d314f0565b27625d9a10ec9881e1bfb", size = 218036, upload-time = "2025-09-08T23:22:22.143Z" },
    { url = "https://files.pythonhosted.org/packages/e2/cc/027d7fb82e58c48ea717149b03bcadcbdc293553edb283af792bd4bcbb3f/cffi-2.0.0-cp310-cp310-win32.whl", hash = "sha256:1f72fb8906754ac8a2cc3f9f5aaa298070652a0ffae577e0ea9bd480dc3c931a", size = 172184, upload-time = "2025-09-08T23:22:23.328Z" },
    { url = "https://files.pythonhosted.org/packages/33/fa/072dd15ae27fbb4e06b437eb6e944e75b068deb09e2a2826039e49ee2045/cffi-2.0.0-cp310-cp310-win_amd64.whl", hash = "sha256:b18a3ed7d5b3bd8d9ef7a8cb226502c6bf8308df1525e1cc676c3680e7176739", size = 182790, upload-time = "2025-09-08T23:22:24.752Z" },
    { url = "https://files.pythonhosted.org/packages/12/4a/3dfd5f7850cbf0d06dc84ba9aa00db766b52ca38d8b86e3a38314d52498c/cffi-2.0.0-cp311-cp311-macosx_10_13_x86_64.whl", hash = "sha256:b4c854ef3adc177950a8dfc81a86f5115d2abd545751a304c5bcf2c2c7283cfe", size = 184344, upload-time = "2025-09-08T23:22:26.456Z" },
    { url = "https://files.pythonhosted.org/packages/4f/8b/f0e4c441227ba756aafbe78f117485b25bb26b1c059d01f137fa6d14896b/cffi-2.0.0-cp311-cp311-macosx_11_0_arm64.whl", hash = "sha256:2de9a304e27f7596cd03d16f1b7c72219bd944e99cc52b84d0145aefb07cbd3c", size = 180560, upload-time = "2025-09-08T23:22:28.197Z" },
    { url = "https://files.pythonhosted.org/packages/b1/b7/1200d354378ef52ec227395d95c2576330fd22a869f7a70e88e1447eb234/cffi-2.0.0-cp311-cp311-manylinux1_i686.manylinux2014_i686.manylinux_2_17_i686.manylinux_2_5_i686.whl", hash = "sha256:baf5215e0ab74c16e2dd324e8ec067ef59e41125d3eade2b863d294fd5035c92", size = 209613, upload-time = "2025-09-08T23:22:29.475Z" },
    { url = "https://files.pythonhosted.org/packages/b8/56/6033f5e86e8cc9bb629f0077ba71679508bdf54a9a5e112a3c0b91870332/cffi-2.0.0-cp311-cp311-manylinux2014_aarch64.manylinux_2_17_aarch64.whl", hash = "sha256:730cacb21e1bdff3ce90babf007d0a0917cc3e6492f336c2f0134101e0944f93", size = 216476, upload-time = "2025-09-08T23:22:31.063Z" },
    { url = "https://files.pythonhosted.org/packages/dc/7f/55fecd70f7ece178db2f26128ec41430d8720f2d12ca97bf8f0a628207d5/cffi-2.0.0-cp311-cp311-manylinux2014_ppc64le.manylinux_2_17_ppc64le.whl", hash = "sha256:6824f87845e3396029f3820c206e459ccc91760e8fa24422f8b0c3d1731cbec5", size = 203374, upload-time = "2025-09-08T23:22:32.507Z" },
    { url = "https://files.pythonhosted.org/packages/84/ef/a7b77c8bdc0f77adc3b46888f1ad54be8f3b7821697a7b89126e829e676a/cffi-2.0.0-cp311-cp311-manylinux2014_s390x.manylinux_2_17_s390x.whl", hash = "sha256:9de40a7b0323d889cf8d23d1ef214f565ab154443c42737dfe52ff82cf857664", size = 202597, upload-time = "2025-09-08T23:22:34.132Z" },
    { url = "https://files.pythonhosted.org/packages/d7/91/500d892b2bf36529a75b77958edfcd5ad8e2ce4064ce2ecfeab2125d72d1/cffi-2.0.0-cp311-cp311-manylinux2014_x86_64.manylinux_2_17_x86_64.whl", hash = "sha256:8941aaadaf67246224cee8c3803777eed332a19d909b47e29c9842ef1e79ac26", size = 215574, upload-time = "2025-09-08T23:22:35.443Z" },
    { url = "https://files.pythonhosted.org/packages/44/64/58f6255b62b101093d5df22dcb752596066c7e89dd725e0afaed242a61be/cffi-2.0.0-cp311-cp311-musllinux_1_2_aarch64.whl", hash = "sha256:a05d0c237b3349096d3981b727493e22147f934b20f6f125a3eba8f994bec4a9", size = 218971, upload-time = "2025-09-08T23:22:36.805Z" },
    { url = "https://files.pythonhosted.org/packages/ab/49/fa72cebe2fd8a55fbe14956f9970fe8eb1ac59e5df042f603ef7c8ba0adc/cffi-2.0.0-cp311-cp311-musllinux_1_2_i686.whl", hash = "sha256:94698a9c5f91f9d138526b48fe26a199609544591f859c870d477351dc7b2414", size = 211972, upload-time = "2025-09-08T23:22:38.436Z" },
    { url = "https://files.pythonhosted.org/packages/0b/28/dd0967a76aab36731b6ebfe64dec4e981aff7e0608f60c2d46b46982607d/cffi-2.0.0-cp311-cp311-musllinux_1_2_x86_64.whl", hash = "sha256:5fed36fccc0612a53f1d4d9a816b50a36702c28a2aa880cb8a122b3466638743", size = 217078, upload-time = "2025-09-08T23:22:39.776Z" },
    { url = "https://files.pythonhosted.org/packages/2b/c0/015b25184413d7ab0a410775fdb4a50fca20f5589b5dab1dbbfa3baad8ce/cffi-2.0.0-cp311-cp311-win32.whl", hash = "sha256:c649e3a33450ec82378822b3dad03cc228b8f5963c0c12fc3b1e0ab940f768a5", size = 172076, upload-time = "2025-09-08T23:22:40.95Z" },
    { url = "https://files.pythonhosted.org/packages/ae/8f/dc5531155e7070361eb1b7e4c1a9d896d0cb21c49f807a6c03fd63fc877e/cffi-2.0.0-cp311-cp311-win_amd64.whl", hash = "sha256:66f011380d0e49ed280c789fbd08ff0d40968ee7b665575489afa95c98196ab5", size = 182820, upload-time = "2025-09-08T23:22:42.463Z" },
    { url = "https://files.pythonhosted.org/packages/95/5c/1b493356429f9aecfd56bc171285a4c4ac8697f76e9bbbbb105e537853a1/cffi-2.0.0-cp311-cp311-win_arm64.whl", hash = "sha256:c6638687455baf640e37344fe26d37c404db8b80d037c3d29f58fe8d1c3b194d", size = 177635, upload-time = "2025-09-08T23:22:43.623Z" },
    { url = "https://files.pythonhosted.org/packages/ea/47/4f61023ea636104d4f16ab488e268b93008c3d0bb76893b1b31db1f96802/cffi-2.0.0-cp312-cp312-macosx_10_13_x86_64.whl", hash = "sha256:6d02d6655b0e54f54c4ef0b94eb6be0607b70853c45ce98bd278dc7de718be5d", size = 185271, upload-time = "2025-09-08T23:22:44.795Z" },
    { url = "https://files.pythonhosted.org/packages/df/a2/781b623f57358e360d62cdd7a8c681f074a71d445418a776eef0aadb4ab4/cffi-2.0.0-cp312-cp312-macosx_11_0_arm64.whl", hash = "sha256:8eca2a813c1cb7ad4fb74d368c2ffbbb4789d377ee5bb8df98373c2cc0dee76c", size = 181048, upload-time = "2025-09-08T23:22:45.938Z" },
    { url = "https://files.pythonhosted.org/packages/ff/df/a4f0fbd47331ceeba3d37c2e51e9dfc9722498becbeec2bd8bc856c9538a/cffi-2.0.0-cp312-cp312-manylinux1_i686.manylinux2014_i686.manylinux_2_17_i686.manylinux_2_5_i686.whl", hash = "sha256:21d1152871b019407d8ac3985f6775c079416c282e431a4da6afe7aefd2bccbe", size = 212529, upload-time = "2025-09-08T23:22:47.349Z" },
    { url = "https://files.pythonhosted.org/packages/d5/72/12b5f8d3865bf0f87cf1404d8c374e7487dcf097a1c91c436e72e6badd83/cffi-2.0.0-cp312-cp312-manylinux2014_aarch64.manylinux_2_17_aarch64.whl", hash = "sha256:b21e08af67b8a103c71a250401c78d5e0893beff75e28c53c98f4de42f774062", size = 220097, upload-time = "2025-09-08T23:22:48.677Z" },
    { url = "https://files.pythonhosted.org/packages/c2/95/7a135d52a50dfa7c882ab0ac17e8dc11cec9d55d2c18dda414c051c5e69e/cffi-2.0.0-cp312-cp312-manylinux2014_ppc64le.manylinux_2_17_ppc64le.whl", hash = "sha256:1e3a615586f05fc4065a8b22b8152f0c1b00cdbc60596d187c2a74f9e3036e4e", size = 207983, upload-time = "2025-09-08T23:22:50.06Z" },
    { url = "https://files.pythonhosted.org/packages/3a/c8/15cb9ada8895957ea171c62dc78ff3e99159ee7adb13c0123c001a2546c1/cffi-2.0.0-cp312-cp312-manylinux2014_s390x.manylinux_2_17_s390x.whl", hash = "sha256:81afed14892743bbe14dacb9e36d9e0e504cd204e0b165062c488942b9718037", size = 206519, upload-time = "2025-09-08T23:22:51.364Z" },
    { url = "https://files.pythonhosted.org/packages/78/2d/7fa73dfa841b5ac06c7b8855cfc18622132e365f5b81d02230333ff26e9e/cffi-2.0.0-cp312-cp312-manylinux2014_x86_64.manylinux_2_17_x86_64.whl", hash = "sha256:3e17ed538242334bf70832644a32a7aae3d83b57567f9fd60a26257e992b79ba", size = 219572, upload-time = "2025-09-08T23:22:52.902Z" },
    { url = "https://files.pythonhosted.org/packages/07/e0/267e57e387b4ca276b90f0434ff88b2c2241ad72b16d31836adddfd6031b/cffi-2.0.0-cp312-cp312-musllinux_1_2_aarch64.whl", hash = "sha256:3925dd22fa2b7699ed2617149842d2e6adde22b262fcbfada50e3d195e4b3a94", size = 222963, upload-time = "2025-09-08T23:22:54.518Z" },
    { url = "https://files.pythonhosted.org/packages/b6/75/1f2747525e06f53efbd878f4d03bac5b859cbc11c633d0fb81432d98a795/cffi-2.0.0-cp312-cp312-musllinux_1_2_x86_64.whl", hash = "sha256:2c8f814d84194c9ea681642fd164267891702542f028a15fc97d4674b6206187", size = 221361, upload-time = "2025-09-08T23:22:55.867Z" },
    { url = "https://files.pythonhosted.org/packages/7b/2b/2b6435f76bfeb6bbf055596976da087377ede68df465419d192acf00c437/cffi-2.0.0-cp312-cp312-win32.whl", hash = "sha256:da902562c3e9c550df360bfa53c035b2f241fed6d9aef119048073680ace4a18", size = 172932, upload-time = "2025-09-08T23:22:57.188Z" },
    { url = "https://files.pythonhosted.org/packages/f8/ed/13bd4418627013bec4ed6e54283b1959cf6db888048c7cf4b4c3b5b36002/cffi-2.0.0-cp312-cp312-win_amd64.whl", hash = "sha256:da68248800ad6320861f129cd9c1bf96ca849a2771a59e0344e88681905916f5", size = 183557, upload-time = "2025-09-08T23:22:58.351Z" },
    { url = "https://files.pythonhosted.org/packages/95/31/9f7f93ad2f8eff1dbc1c3656d7ca5bfd8fb52c9d786b4dcf19b2d02217fa/cffi-2.0.0-cp312-cp312-win_arm64.whl", hash = "sha256:4671d9dd5ec934cb9a73e7ee9676f9362aba54f7f34910956b84d727b0d73fb6", size = 177762, upload-time = "2025-09-08T23:22:59.668Z" },
]

[[package]]
name = "charset-normalizer"
version = "3.4.7"
source = { registry = "https://pypi.org/simple" }
sdist = { url = "https://files.pythonhosted.org/packages/e7/a1/67fe25fac3c7642725500a3f6cfe5821ad557c3abb11c9d20d12c7008d3e/charset_normalizer-3.4.7.tar.gz", hash = "sha256:ae89db9e5f98a11a4bf50407d4363e7b09b31e55bc117b4f7d80aab97ba009e5", size = 144271, upload-time = "2026-04-02T09:28:39.342Z" }
wheels = [
    { url = "https://files.pythonhosted.org/packages/26/08/0f303cb0b529e456bb116f2d50565a482694fbb94340bf56d44677e7ed03/charset_normalizer-3.4.7-cp310-cp310-macosx_10_9_universal2.whl", hash = "sha256:cdd68a1fb318e290a2077696b7eb7a21a49163c455979c639bf5a5dcdc46617d", size = 315182, upload-time = "2026-04-02T09:25:40.673Z" },
    { url = "https://files.pythonhosted.org/packages/24/47/b192933e94b546f1b1fe4df9cc1f84fcdbf2359f8d1081d46dd029b50207/charset_normalizer-3.4.7-cp310-cp310-manylinux2014_aarch64.manylinux_2_17_aarch64.manylinux_2_28_aarch64.whl", hash = "sha256:e17b8d5d6a8c47c85e68ca8379def1303fd360c3e22093a807cd34a71cd082b8", size = 209329, upload-time = "2026-04-02T09:25:42.354Z" },
    { url = "https://files.pythonhosted.org/packages/c2/b4/01fa81c5ca6141024d89a8fc15968002b71da7f825dd14113207113fabbd/charset_normalizer-3.4.7-cp310-cp310-manylinux2014_ppc64le.manylinux_2_17_ppc64le.manylinux_2_28_ppc64le.whl", hash = "sha256:511ef87c8aec0783e08ac18565a16d435372bc1ac25a91e6ac7f5ef2b0bff790", size = 231230, upload-time = "2026-04-02T09:25:44.281Z" },
    { url = "https://files.pythonhosted.org/packages/20/f7/7b991776844dfa058017e600e6e55ff01984a063290ca5622c0b63162f68/charset_normalizer-3.4.7-cp310-cp310-manylinux2014_s390x.manylinux_2_17_s390x.manylinux_2_28_s390x.whl", hash = "sha256:007d05ec7321d12a40227aae9e2bc6dca73f3cb21058999a1df9e193555a9dcc", size = 225890, upload-time = "2026-04-02T09:25:45.475Z" },
    { url = "https://files.pythonhosted.org/packages/20/e7/bed0024a0f4ab0c8a9c64d4445f39b30c99bd1acd228291959e3de664247/charset_normalizer-3.4.7-cp310-cp310-manylinux2014_x86_64.manylinux_2_17_x86_64.manylinux_2_28_x86_64.whl", hash = "sha256:cf29836da5119f3c8a8a70667b0ef5fdca3bb12f80fd06487cfa575b3909b393", size = 216930, upload-time = "2026-04-02T09:25:46.58Z" },
    { url = "https://files.pythonhosted.org/packages/e2/ab/b18f0ab31cdd7b3ddb8bb76c4a414aeb8160c9810fdf1bc62f269a539d87/charset_normalizer-3.4.7-cp310-cp310-manylinux_2_31_armv7l.whl", hash = "sha256:12d8baf840cc7889b37c7c770f478adea7adce3dcb3944d02ec87508e2dcf153", size = 202109, upload-time = "2026-04-02T09:25:48.031Z" },
    { url = "https://files.pythonhosted.org/packages/82/e5/7e9440768a06dfb3075936490cb82dbf0ee20a133bf0dd8551fa096914ec/charset_normalizer-3.4.7-cp310-cp310-manylinux_2_31_riscv64.manylinux_2_39_riscv64.whl", hash = "sha256:d560742f3c0d62afaccf9f41fe485ed69bd7661a241f86a3ef0f0fb8b1a397af", size = 214684, upload-time = "2026-04-02T09:25:49.245Z" },
    { url = "https://files.pythonhosted.org/packages/71/94/8c61d8da9f062fdf457c80acfa25060ec22bf1d34bbeaca4350f13bcfd07/charset_normalizer-3.4.7-cp310-cp310-musllinux_1_2_aarch64.whl", hash = "sha256:b14b2d9dac08e28bb8046a1a0434b1750eb221c8f5b87a68f4fa11a6f97b5e34", size = 212785, upload-time = "2026-04-02T09:25:50.671Z" },
    { url = "https://files.pythonhosted.org/packages/66/cd/6e9889c648e72c0ab2e5967528bb83508f354d706637bc7097190c874e13/charset_normalizer-3.4.7-cp310-cp310-musllinux_1_2_armv7l.whl", hash = "sha256:bc17a677b21b3502a21f66a8cc64f5bfad4df8a0b8434d661666f8ce90ac3af1", size = 203055, upload-time = "2026-04-02T09:25:51.802Z" },
    { url = "https://files.pythonhosted.org/packages/92/2e/7a951d6a08aefb7eb8e1b54cdfb580b1365afdd9dd484dc4bee9e5d8f258/charset_normalizer-3.4.7-cp310-cp310-musllinux_1_2_ppc64le.whl", hash = "sha256:750e02e074872a3fad7f233b47734166440af3cdea0add3e95163110816d6752", size = 232502, upload-time = "2026-04-02T09:25:53.388Z" },
    { url = "https://files.pythonhosted.org/packages/58/d5/abcf2d83bf8e0a1286df55cd0dc1d49af0da4282aa77e986df343e7de124/charset_normalizer-3.4.7-cp310-cp310-musllinux_1_2_riscv64.whl", hash = "sha256:4e5163c14bffd570ef2affbfdd77bba66383890797df43dc8b4cc7d6f500bf53", size = 214295, upload-time = "2026-04-02T09:25:54.765Z" },
    { url = "https://files.pythonhosted.org/packages/47/3a/7d4cd7ed54be99973a0dc176032cba5cb1f258082c31fa6df35cff46acfc/charset_normalizer-3.4.7-cp310-cp310-musllinux_1_2_s390x.whl", hash = "sha256:6ed74185b2db44f41ef35fd1617c5888e59792da9bbc9190d6c7300617182616", size = 227145, upload-time = "2026-04-02T09:25:55.904Z" },
    { url = "https://files.pythonhosted.org/packages/1d/98/3a45bf8247889cf28262ebd3d0872edff11565b2a1e3064ccb132db3fbb0/charset_normalizer-3.4.7-cp310-cp310-musllinux_1_2_x86_64.whl", hash = "sha256:94e1885b270625a9a828c9793b4d52a64445299baa1fea5a173bf1d3dd9a1a5a", size = 218884, upload-time = "2026-04-02T09:25:57.074Z" },
    { url = "https://files.pythonhosted.org/packages/ad/80/2e8b7f8915ed5c9ef13aa828d82738e33888c485b65ebf744d615040c7ea/charset_normalizer-3.4.7-cp310-cp310-win32.whl", hash = "sha256:6785f414ae0f3c733c437e0f3929197934f526d19dfaa75e18fdb4f94c6fb374", size = 148343, upload-time = "2026-04-02T09:25:58.199Z" },
    { url = "https://files.pythonhosted.org/packages/35/1b/3b8c8c77184af465ee9ad88b5aea46ea6b2e1f7b9dc9502891e37af21e30/charset_normalizer-3.4.7-cp310-cp310-win_amd64.whl", hash = "sha256:6696b7688f54f5af4462118f0bfa7c1621eeb87154f77fa04b9295ce7a8f2943", size = 159174, upload-time = "2026-04-02T09:25:59.322Z" },
    { url = "https://files.pythonhosted.org/packages/be/c1/feb40dca40dbb21e0a908801782d9288c64fc8d8e562c2098e9994c8c21b/charset_normalizer-3.4.7-cp310-cp310-win_arm64.whl", hash = "sha256:66671f93accb62ed07da56613636f3641f1a12c13046ce91ffc923721f23c008", size = 147805, upload-time = "2026-04-02T09:26:00.756Z" },
    { url = "https://files.pythonhosted.org/packages/c2/d7/b5b7020a0565c2e9fa8c09f4b5fa6232feb326b8c20081ccded47ea368fd/charset_normalizer-3.4.7-cp311-cp311-macosx_10_9_universal2.whl", hash = "sha256:7641bb8895e77f921102f72833904dcd9901df5d6d72a2ab8f31d04b7e51e4e7", size = 309705, upload-time = "2026-04-02T09:26:02.191Z" },
    { url = "https://files.pythonhosted.org/packages/5a/53/58c29116c340e5456724ecd2fff4196d236b98f3da97b404bc5e51ac3493/charset_normalizer-3.4.7-cp311-cp311-manylinux2014_aarch64.manylinux_2_17_aarch64.manylinux_2_28_aarch64.whl", hash = "sha256:202389074300232baeb53ae2569a60901f7efadd4245cf3a3bf0617d60b439d7", size = 206419, upload-time = "2026-04-02T09:26:03.583Z" },
    { url = "https://files.pythonhosted.org/packages/b2/02/e8146dc6591a37a00e5144c63f29fb7c97a734ea8a111190783c0e60ab63/charset_normalizer-3.4.7-cp311-cp311-manylinux2014_ppc64le.manylinux_2_17_ppc64le.manylinux_2_28_ppc64le.whl", hash = "sha256:30b8d1d8c52a48c2c5690e152c169b673487a2a58de1ec7393196753063fcd5e", size = 227901, upload-time = "2026-04-02T09:26:04.738Z" },
    { url = "https://files.pythonhosted.org/packages/fb/73/77486c4cd58f1267bf17db420e930c9afa1b3be3fe8c8b8ebbebc9624359/charset_normalizer-3.4.7-cp311-cp311-manylinux2014_s390x.manylinux_2_17_s390x.manylinux_2_28_s390x.whl", hash = "sha256:532bc9bf33a68613fd7d65e4b1c71a6a38d7d42604ecf239c77392e9b4e8998c", size = 222742, upload-time = "2026-04-02T09:26:06.36Z" },
    { url = "https://files.pythonhosted.org/packages/a1/fa/f74eb381a7d94ded44739e9d94de18dc5edc9c17fb8c11f0a6890696c0a9/charset_normalizer-3.4.7-cp311-cp311-manylinux2014_x86_64.manylinux_2_17_x86_64.manylinux_2_28_x86_64.whl", hash = "sha256:2fe249cb4651fd12605b7288b24751d8bfd46d35f12a20b1ba33dea122e690df", size = 214061, upload-time = "2026-04-02T09:26:08.347Z" },
    { url = "https://files.pythonhosted.org/packages/dc/92/42bd3cefcf7687253fb86694b45f37b733c97f59af3724f356fa92b8c344/charset_normalizer-3.4.7-cp311-cp311-manylinux_2_31_armv7l.whl", hash = "sha256:65bcd23054beab4d166035cabbc868a09c1a49d1efe458fe8e4361215df40265", size = 199239, upload-time = "2026-04-02T09:26:09.823Z" },
    { url = "https://files.pythonhosted.org/packages/4c/3d/069e7184e2aa3b3cddc700e3dd267413dc259854adc3380421c805c6a17d/charset_normalizer-3.4.7-cp311-cp311-manylinux_2_31_riscv64.manylinux_2_39_riscv64.whl", hash = "sha256:08e721811161356f97b4059a9ba7bafb23ea5ee2255402c42881c214e173c6b4", size = 210173, upload-time = "2026-04-02T09:26:10.953Z" },
    { url = "https://files.pythonhosted.org/packages/62/51/9d56feb5f2e7074c46f93e0ebdbe61f0848ee246e2f0d89f8e20b89ebb8f/charset_normalizer-3.4.7-cp311-cp311-musllinux_1_2_aarch64.whl", hash = "sha256:e060d01aec0a910bdccb8be71faf34e7799ce36950f8294c8bf612cba65a2c9e", size = 209841, upload-time = "2026-04-02T09:26:12.142Z" },
    { url = "https://files.pythonhosted.org/packages/d2/59/893d8f99cc4c837dda1fe2f1139079703deb9f321aabcb032355de13b6c7/charset_normalizer-3.4.7-cp311-cp311-musllinux_1_2_armv7l.whl", hash = "sha256:38c0109396c4cfc574d502df99742a45c72c08eff0a36158b6f04000043dbf38", size = 200304, upload-time = "2026-04-02T09:26:13.711Z" },
    { url = "https://files.pythonhosted.org/packages/7d/1d/ee6f3be3464247578d1ed5c46de545ccc3d3ff933695395c402c21fa6b77/charset_normalizer-3.4.7-cp311-cp311-musllinux_1_2_ppc64le.whl", hash = "sha256:1c2a768fdd44ee4a9339a9b0b130049139b8ce3c01d2ce09f67f5a68048d477c", size = 229455, upload-time = "2026-04-02T09:26:14.941Z" },
    { url = "https://files.pythonhosted.org/packages/54/bb/8fb0a946296ea96a488928bdce8ef99023998c48e4713af533e9bb98ef07/charset_normalizer-3.4.7-cp311-cp311-musllinux_1_2_riscv64.whl", hash = "sha256:1a87ca9d5df6fe460483d9a5bbf2b18f620cbed41b432e2bddb686228282d10b", size = 210036, upload-time = "2026-04-02T09:26:16.478Z" },
    { url = "https://files.pythonhosted.org/packages/9a/bc/015b2387f913749f82afd4fcba07846d05b6d784dd16123cb66860e0237d/charset_normalizer-3.4.7-cp311-cp311-musllinux_1_2_s390x.whl", hash = "sha256:d635aab80466bc95771bb78d5370e74d36d1fe31467b6b29b8b57b2a3cd7d22c", size = 224739, upload-time = "2026-04-02T09:26:17.751Z" },
    { url = "https://files.pythonhosted.org/packages/17/ab/63133691f56baae417493cba6b7c641571a2130eb7bceba6773367ab9ec5/charset_normalizer-3.4.7-cp311-cp311-musllinux_1_2_x86_64.whl", hash = "sha256:ae196f021b5e7c78e918242d217db021ed2a6ace2bc6ae94c0fc596221c7f58d", size = 216277, upload-time = "2026-04-02T09:26:18.981Z" },
    { url = "https://files.pythonhosted.org/packages/06/6d/3be70e827977f20db77c12a97e6a9f973631a45b8d186c084527e53e77a4/charset_normalizer-3.4.7-cp311-cp311-win32.whl", hash = "sha256:adb2597b428735679446b46c8badf467b4ca5f5056aae4d51a19f9570301b1ad", size = 147819, upload-time = "2026-04-02T09:26:20.295Z" },
    { url = "https://files.pythonhosted.org/packages/20/d9/5f67790f06b735d7c7637171bbfd89882ad67201891b7275e51116ed8207/charset_normalizer-3.4.7-cp311-cp311-win_amd64.whl", hash = "sha256:8e385e4267ab76874ae30db04c627faaaf0b509e1ccc11a95b3fc3e83f855c00", size = 159281, upload-time = "2026-04-02T09:26:21.74Z" },
    { url = "https://files.pythonhosted.org/packages/ca/83/6413f36c5a34afead88ce6f66684d943d91f233d76dd083798f9602b75ae/charset_normalizer-3.4.7-cp311-cp311-win_arm64.whl", hash = "sha256:d4a48e5b3c2a489fae013b7589308a40146ee081f6f509e047e0e096084ceca1", size = 147843, upload-time = "2026-04-02T09:26:22.901Z" },
    { url = "https://files.pythonhosted.org/packages/0c/eb/4fc8d0a7110eb5fc9cc161723a34a8a6c200ce3b4fbf681bc86feee22308/charset_normalizer-3.4.7-cp312-cp312-macosx_10_13_universal2.whl", hash = "sha256:eca9705049ad3c7345d574e3510665cb2cf844c2f2dcfe675332677f081cbd46", size = 311328, upload-time = "2026-04-02T09:26:24.331Z" },
    { url = "https://files.pythonhosted.org/packages/f8/e3/0fadc706008ac9d7b9b5be6dc767c05f9d3e5df51744ce4cc9605de7b9f4/charset_normalizer-3.4.7-cp312-cp312-manylinux2014_aarch64.manylinux_2_17_aarch64.manylinux_2_28_aarch64.whl", hash = "sha256:6178f72c5508bfc5fd446a5905e698c6212932f25bcdd4b47a757a50605a90e2", size = 208061, upload-time = "2026-04-02T09:26:25.568Z" },
    { url = "https://files.pythonhosted.org/packages/42/f0/3dd1045c47f4a4604df85ec18ad093912ae1344ac706993aff91d38773a2/charset_normalizer-3.4.7-cp312-cp312-manylinux2014_ppc64le.manylinux_2_17_ppc64le.manylinux_2_28_ppc64le.whl", hash = "sha256:e1421b502d83040e6d7fb2fb18dff63957f720da3d77b2fbd3187ceb63755d7b", size = 229031, upload-time = "2026-04-02T09:26:26.865Z" },
    { url = "https://files.pythonhosted.org/packages/dc/67/675a46eb016118a2fbde5a277a5d15f4f69d5f3f5f338e5ee2f8948fcf43/charset_normalizer-3.4.7-cp312-cp312-manylinux2014_s390x.manylinux_2_17_s390x.manylinux_2_28_s390x.whl", hash = "sha256:edac0f1ab77644605be2cbba52e6b7f630731fc42b34cb0f634be1a6eface56a", size = 225239, upload-time = "2026-04-02T09:26:28.044Z" },
    { url = "https://files.pythonhosted.org/packages/4b/f8/d0118a2f5f23b02cd166fa385c60f9b0d4f9194f574e2b31cef350ad7223/charset_normalizer-3.4.7-cp312-cp312-manylinux2014_x86_64.manylinux_2_17_x86_64.manylinux_2_28_x86_64.whl", hash = "sha256:5649fd1c7bade02f320a462fdefd0b4bd3ce036065836d4f42e0de958038e116", size = 216589, upload-time = "2026-04-02T09:26:29.239Z" },
    { url = "https://files.pythonhosted.org/packages/b1/f1/6d2b0b261b6c4ceef0fcb0d17a01cc5bc53586c2d4796fa04b5c540bc13d/charset_normalizer-3.4.7-cp312-cp312-manylinux_2_31_armv7l.whl", hash = "sha256:203104ed3e428044fd943bc4bf45fa73c0730391f9621e37fe39ecf477b128cb", size = 202733, upload-time = "2026-04-02T09:26:30.5Z" },
    { url = "https://files.pythonhosted.org/packages/6f/c0/7b1f943f7e87cc3db9626ba17807d042c38645f0a1d4415c7a14afb5591f/charset_normalizer-3.4.7-cp312-cp312-manylinux_2_31_riscv64.manylinux_2_39_riscv64.whl", hash = "sha256:298930cec56029e05497a76988377cbd7457ba864beeea92ad7e844fe74cd1f1", size = 212652, upload-time = "2026-04-02T09:26:31.709Z" },
    { url = "https://files.pythonhosted.org/packages/38/dd/5a9ab159fe45c6e72079398f277b7d2b523e7f716acc489726115a910097/charset_normalizer-3.4.7-cp312-cp312-musllinux_1_2_aarch64.whl", hash = "sha256:708838739abf24b2ceb208d0e22403dd018faeef86ddac04319a62ae884c4f15", size = 211229, upload-time = "2026-04-02T09:26:33.282Z" },
    { url = "https://files.pythonhosted.org/packages/d5/ff/531a1cad5ca855d1c1a8b69cb71abfd6d85c0291580146fda7c82857caa1/charset_normalizer-3.4.7-cp312-cp312-musllinux_1_2_armv7l.whl", hash = "sha256:0f7eb884681e3938906ed0434f20c63046eacd0111c4ba96f27b76084cd679f5", size = 203552, upload-time = "2026-04-02T09:26:34.845Z" },
    { url = "https://files.pythonhosted.org/packages/c1/4c/a5fb52d528a8ca41f7598cb619409ece30a169fbdf9cdce592e53b46c3a6/charset_normalizer-3.4.7-cp312-cp312-musllinux_1_2_ppc64le.whl", hash = "sha256:4dc1e73c36828f982bfe79fadf5919923f8a6f4df2860804db9a98c48824ce8d", size = 230806, upload-time = "2026-04-02T09:26:36.152Z" },
    { url = "https://files.pythonhosted.org/packages/59/7a/071feed8124111a32b316b33ae4de83d36923039ef8cf48120266844285b/charset_normalizer-3.4.7-cp312-cp312-musllinux_1_2_riscv64.whl", hash = "sha256:aed52fea0513bac0ccde438c188c8a471c4e0f457c2dd20cdbf6ea7a450046c7", size = 212316, upload-time = "2026-04-02T09:26:37.672Z" },
    { url = "https://files.pythonhosted.org/packages/fd/35/f7dba3994312d7ba508e041eaac39a36b120f32d4c8662b8814dab876431/charset_normalizer-3.4.7-cp312-cp312-musllinux_1_2_s390x.whl", hash = "sha256:fea24543955a6a729c45a73fe90e08c743f0b3334bbf3201e6c4bc1b0c7fa464", size = 227274, upload-time = "2026-04-02T09:26:38.93Z" },
    { url = "https://files.pythonhosted.org/packages/8a/2d/a572df5c9204ab7688ec1edc895a73ebded3b023bb07364710b05dd1c9be/charset_normalizer-3.4.7-cp312-cp312-musllinux_1_2_x86_64.whl", hash = "sha256:bb6d88045545b26da47aa879dd4a89a71d1dce0f0e549b1abcb31dfe4a8eac49", size = 218468, upload-time = "2026-04-02T09:26:40.17Z" },
    { url = "https://files.pythonhosted.org/packages/86/eb/890922a8b03a568ca2f336c36585a4713c55d4d67bf0f0c78924be6315ca/charset_normalizer-3.4.7-cp312-cp312-win32.whl", hash = "sha256:2257141f39fe65a3fdf38aeccae4b953e5f3b3324f4ff0daf9f15b8518666a2c", size = 148460, upload-time = "2026-04-02T09:26:41.416Z" },
    { url = "https://files.pythonhosted.org/packages/35/d9/0e7dffa06c5ab081f75b1b786f0aefc88365825dfcd0ac544bdb7b2b6853/charset_normalizer-3.4.7-cp312-cp312-win_amd64.whl", hash = "sha256:5ed6ab538499c8644b8a3e18debabcd7ce684f3fa91cf867521a7a0279cab2d6", size = 159330, upload-time = "2026-04-02T09:26:42.554Z" },
    { url = "https://files.pythonhosted.org/packages/9e/5d/481bcc2a7c88ea6b0878c299547843b2521ccbc40980cb406267088bc701/charset_normalizer-3.4.7-cp312-cp312-win_arm64.whl", hash = "sha256:56be790f86bfb2c98fb742ce566dfb4816e5a83384616ab59c49e0604d49c51d", size = 147828, upload-time = "2026-04-02T09:26:44.075Z" },
    { url = "https://files.pythonhosted.org/packages/db/8f/61959034484a4a7c527811f4721e75d02d653a35afb0b6054474d8185d4c/charset_normalizer-3.4.7-py3-none-any.whl", hash = "sha256:3dce51d0f5e7951f8bb4900c257dad282f49190fdbebecd4ba99bcc41fef404d", size = 61958, upload-time = "2026-04-02T09:28:37.794Z" },
]

[[package]]
name = "click"
version = "8.4.1"
source = { registry = "https://pypi.org/simple" }
dependencies = [
    { name = "colorama", marker = "sys_platform == 'win32'" },
]
sdist = { url = "https://files.pythonhosted.org/packages/9b/98/518d8e5081007684232226f475082b30087d0f585e8457db087298259f49/click-8.4.1.tar.gz", hash = "sha256:918b5633eddf6b41c32d4f454bf0de810065c74e3f7dbf8ee5452f8be88d3e96", size = 353007, upload-time = "2026-05-22T04:08:37.769Z" }
wheels = [
    { url = "https://files.pythonhosted.org/packages/c7/0d/67e5b4109ea4a837e80daa87c2c696711955e40449a97e8926672534def2/click-8.4.1-py3-none-any.whl", hash = "sha256:482be17c6991b8c19c5429a1e995d9b0efdbb63172824c41f99965dc0ade8ec2", size = 116639, upload-time = "2026-05-22T04:08:35.26Z" },
]

[[package]]
name = "colorama"
version = "0.4.6"
source = { registry = "https://pypi.org/simple" }
sdist = { url = "https://files.pythonhosted.org/packages/d8/53/6f443c9a4a8358a93a6792e2acffb9d9d5cb0a5cfd8802644b7b1c9a02e4/colorama-0.4.6.tar.gz", hash = "sha256:08695f5cb7ed6e0531a20572697297273c47b8cae5a63ffc6d6ed5c201be6e44", size = 27697, upload-time = "2022-10-25T02:36:22.414Z" }
wheels = [
    { url = "https://files.pythonhosted.org/packages/d1/d6/3965ed04c63042e047cb6a3e6ed1a63a35087b6a609aa3a15ed8ac56c221/colorama-0.4.6-py2.py3-none-any.whl", hash = "sha256:4f1d9991f5acc0ca119f9d443620b77f9d6b33703e51011c16baf57afb285fc6", size = 25335, upload-time = "2022-10-25T02:36:20.889Z" },
]

[[package]]
name = "contourpy"
version = "1.3.2"
source = { registry = "https://pypi.org/simple" }
resolution-markers = [
    "python_full_version < '3.11'",
]
dependencies = [
    { name = "numpy", version = "2.2.6", source = { registry = "https://pypi.org/simple" }, marker = "python_full_version < '3.11'" },
]
sdist = { url = "https://files.pythonhosted.org/packages/66/54/eb9bfc647b19f2009dd5c7f5ec51c4e6ca831725f1aea7a993034f483147/contourpy-1.3.2.tar.gz", hash = "sha256:b6945942715a034c671b7fc54f9588126b0b8bf23db2696e3ca8328f3ff0ab54", size = 13466130, upload-time = "2025-04-15T17:47:53.79Z" }
wheels = [
    { url = "https://files.pythonhosted.org/packages/12/a3/da4153ec8fe25d263aa48c1a4cbde7f49b59af86f0b6f7862788c60da737/contourpy-1.3.2-cp310-cp310-macosx_10_9_x86_64.whl", hash = "sha256:ba38e3f9f330af820c4b27ceb4b9c7feee5fe0493ea53a8720f4792667465934", size = 268551, upload-time = "2025-04-15T17:34:46.581Z" },
    { url = "https://files.pythonhosted.org/packages/2f/6c/330de89ae1087eb622bfca0177d32a7ece50c3ef07b28002de4757d9d875/contourpy-1.3.2-cp310-cp310-macosx_11_0_arm64.whl", hash = "sha256:dc41ba0714aa2968d1f8674ec97504a8f7e334f48eeacebcaa6256213acb0989", size = 253399, upload-time = "2025-04-15T17:34:51.427Z" },
    { url = "https://files.pythonhosted.org/packages/c1/bd/20c6726b1b7f81a8bee5271bed5c165f0a8e1f572578a9d27e2ccb763cb2/contourpy-1.3.2-cp310-cp310-manylinux_2_17_aarch64.manylinux2014_aarch64.whl", hash = "sha256:9be002b31c558d1ddf1b9b415b162c603405414bacd6932d031c5b5a8b757f0d", size = 312061, upload-time = "2025-04-15T17:34:55.961Z" },
    { url = "https://files.pythonhosted.org/packages/22/fc/a9665c88f8a2473f823cf1ec601de9e5375050f1958cbb356cdf06ef1ab6/contourpy-1.3.2-cp310-cp310-manylinux_2_17_ppc64le.manylinux2014_ppc64le.whl", hash = "sha256:8d2e74acbcba3bfdb6d9d8384cdc4f9260cae86ed9beee8bd5f54fee49a430b9", size = 351956, upload-time = "2025-04-15T17:35:00.992Z" },
    { url = "https://files.pythonhosted.org/packages/25/eb/9f0a0238f305ad8fb7ef42481020d6e20cf15e46be99a1fcf939546a177e/contourpy-1.3.2-cp310-cp310-manylinux_2_17_s390x.manylinux2014_s390x.whl", hash = "sha256:e259bced5549ac64410162adc973c5e2fb77f04df4a439d00b478e57a0e65512", size = 320872, upload-time = "2025-04-15T17:35:06.177Z" },
    { url = "https://files.pythonhosted.org/packages/32/5c/1ee32d1c7956923202f00cf8d2a14a62ed7517bdc0ee1e55301227fc273c/contourpy-1.3.2-cp310-cp310-manylinux_2_17_x86_64.manylinux2014_x86_64.whl", hash = "sha256:ad687a04bc802cbe8b9c399c07162a3c35e227e2daccf1668eb1f278cb698631", size = 325027, upload-time = "2025-04-15T17:35:11.244Z" },
    { url = "https://files.pythonhosted.org/packages/83/bf/9baed89785ba743ef329c2b07fd0611d12bfecbedbdd3eeecf929d8d3b52/contourpy-1.3.2-cp310-cp310-musllinux_1_2_aarch64.whl", hash = "sha256:cdd22595308f53ef2f891040ab2b93d79192513ffccbd7fe19be7aa773a5e09f", size = 1306641, upload-time = "2025-04-15T17:35:26.701Z" },
    { url = "https://files.pythonhosted.org/packages/d4/cc/74e5e83d1e35de2d28bd97033426b450bc4fd96e092a1f7a63dc7369b55d/contourpy-1.3.2-cp310-cp310-musllinux_1_2_x86_64.whl", hash = "sha256:b4f54d6a2defe9f257327b0f243612dd051cc43825587520b1bf74a31e2f6ef2", size = 1374075, upload-time = "2025-04-15T17:35:43.204Z" },
    { url = "https://files.pythonhosted.org/packages/0c/42/17f3b798fd5e033b46a16f8d9fcb39f1aba051307f5ebf441bad1ecf78f8/contourpy-1.3.2-cp310-cp310-win32.whl", hash = "sha256:f939a054192ddc596e031e50bb13b657ce318cf13d264f095ce9db7dc6ae81c0", size = 177534, upload-time = "2025-04-15T17:35:46.554Z" },
    { url = "https://files.pythonhosted.org/packages/54/ec/5162b8582f2c994721018d0c9ece9dc6ff769d298a8ac6b6a652c307e7df/contourpy-1.3.2-cp310-cp310-win_amd64.whl", hash = "sha256:c440093bbc8fc21c637c03bafcbef95ccd963bc6e0514ad887932c18ca2a759a", size = 221188, upload-time = "2025-04-15T17:35:50.064Z" },
    { url = "https://files.pythonhosted.org/packages/b3/b9/ede788a0b56fc5b071639d06c33cb893f68b1178938f3425debebe2dab78/contourpy-1.3.2-cp311-cp311-macosx_10_9_x86_64.whl", hash = "sha256:6a37a2fb93d4df3fc4c0e363ea4d16f83195fc09c891bc8ce072b9d084853445", size = 269636, upload-time = "2025-04-15T17:35:54.473Z" },
    { url = "https://files.pythonhosted.org/packages/e6/75/3469f011d64b8bbfa04f709bfc23e1dd71be54d05b1b083be9f5b22750d1/contourpy-1.3.2-cp311-cp311-macosx_11_0_arm64.whl", hash = "sha256:b7cd50c38f500bbcc9b6a46643a40e0913673f869315d8e70de0438817cb7773", size = 254636, upload-time = "2025-04-15T17:35:58.283Z" },
    { url = "https://files.pythonhosted.org/packages/8d/2f/95adb8dae08ce0ebca4fd8e7ad653159565d9739128b2d5977806656fcd2/contourpy-1.3.2-cp311-cp311-manylinux_2_17_aarch64.manylinux2014_aarch64.whl", hash = "sha256:d6658ccc7251a4433eebd89ed2672c2ed96fba367fd25ca9512aa92a4b46c4f1", size = 313053, upload-time = "2025-04-15T17:36:03.235Z" },
    { url = "https://files.pythonhosted.org/packages/c3/a6/8ccf97a50f31adfa36917707fe39c9a0cbc24b3bbb58185577f119736cc9/contourpy-1.3.2-cp311-cp311-manylinux_2_17_ppc64le.manylinux2014_ppc64le.whl", hash = "sha256:70771a461aaeb335df14deb6c97439973d253ae70660ca085eec25241137ef43", size = 352985, upload-time = "2025-04-15T17:36:08.275Z" },
    { url = "https://files.pythonhosted.org/packages/1d/b6/7925ab9b77386143f39d9c3243fdd101621b4532eb126743201160ffa7e6/contourpy-1.3.2-cp311-cp311-manylinux_2_17_s390x.manylinux2014_s390x.whl", hash = "sha256:65a887a6e8c4cd0897507d814b14c54a8c2e2aa4ac9f7686292f9769fcf9a6ab", size = 323750, upload-time = "2025-04-15T17:36:13.29Z" },
    { url = "https://files.pythonhosted.org/packages/c2/f3/20c5d1ef4f4748e52d60771b8560cf00b69d5c6368b5c2e9311bcfa2a08b/contourpy-1.3.2-cp311-cp311-manylinux_2_17_x86_64.manylinux2014_x86_64.whl", hash = "sha256:3859783aefa2b8355697f16642695a5b9792e7a46ab86da1118a4a23a51a33d7", size = 326246, upload-time = "2025-04-15T17:36:18.329Z" },
    { url = "https://files.pythonhosted.org/packages/8c/e5/9dae809e7e0b2d9d70c52b3d24cba134dd3dad979eb3e5e71f5df22ed1f5/contourpy-1.3.2-cp311-cp311-musllinux_1_2_aarch64.whl", hash = "sha256:eab0f6db315fa4d70f1d8ab514e527f0366ec021ff853d7ed6a2d33605cf4b83", size = 1308728, upload-time = "2025-04-15T17:36:33.878Z" },
    { url = "https://files.pythonhosted.org/packages/e2/4a/0058ba34aeea35c0b442ae61a4f4d4ca84d6df8f91309bc2d43bb8dd248f/contourpy-1.3.2-cp311-cp311-musllinux_1_2_x86_64.whl", hash = "sha256:d91a3ccc7fea94ca0acab82ceb77f396d50a1f67412efe4c526f5d20264e6ecd", size = 1375762, upload-time = "2025-04-15T17:36:51.295Z" },
    { url = "https://files.pythonhosted.org/packages/09/33/7174bdfc8b7767ef2c08ed81244762d93d5c579336fc0b51ca57b33d1b80/contourpy-1.3.2-cp311-cp311-win32.whl", hash = "sha256:1c48188778d4d2f3d48e4643fb15d8608b1d01e4b4d6b0548d9b336c28fc9b6f", size = 178196, upload-time = "2025-04-15T17:36:55.002Z" },
    { url = "https://files.pythonhosted.org/packages/5e/fe/4029038b4e1c4485cef18e480b0e2cd2d755448bb071eb9977caac80b77b/contourpy-1.3.2-cp311-cp311-win_amd64.whl", hash = "sha256:5ebac872ba09cb8f2131c46b8739a7ff71de28a24c869bcad554477eb089a878", size = 222017, upload-time = "2025-04-15T17:36:58.576Z" },
    { url = "https://files.pythonhosted.org/packages/34/f7/44785876384eff370c251d58fd65f6ad7f39adce4a093c934d4a67a7c6b6/contourpy-1.3.2-cp312-cp312-macosx_10_13_x86_64.whl", hash = "sha256:4caf2bcd2969402bf77edc4cb6034c7dd7c0803213b3523f111eb7460a51b8d2", size = 271580, upload-time = "2025-04-15T17:37:03.105Z" },
    { url = "https://files.pythonhosted.org/packages/93/3b/0004767622a9826ea3d95f0e9d98cd8729015768075d61f9fea8eeca42a8/contourpy-1.3.2-cp312-cp312-macosx_11_0_arm64.whl", hash = "sha256:82199cb78276249796419fe36b7386bd8d2cc3f28b3bc19fe2454fe2e26c4c15", size = 255530, upload-time = "2025-04-15T17:37:07.026Z" },
    { url = "https://files.pythonhosted.org/packages/e7/bb/7bd49e1f4fa805772d9fd130e0d375554ebc771ed7172f48dfcd4ca61549/contourpy-1.3.2-cp312-cp312-manylinux_2_17_aarch64.manylinux2014_aarch64.whl", hash = "sha256:106fab697af11456fcba3e352ad50effe493a90f893fca6c2ca5c033820cea92", size = 307688, upload-time = "2025-04-15T17:37:11.481Z" },
    { url = "https://files.pythonhosted.org/packages/fc/97/e1d5dbbfa170725ef78357a9a0edc996b09ae4af170927ba8ce977e60a5f/contourpy-1.3.2-cp312-cp312-manylinux_2_17_ppc64le.manylinux2014_ppc64le.whl", hash = "sha256:d14f12932a8d620e307f715857107b1d1845cc44fdb5da2bc8e850f5ceba9f87", size = 347331, upload-time = "2025-04-15T17:37:18.212Z" },
    { url = "https://files.pythonhosted.org/packages/6f/66/e69e6e904f5ecf6901be3dd16e7e54d41b6ec6ae3405a535286d4418ffb4/contourpy-1.3.2-cp312-cp312-manylinux_2_17_s390x.manylinux2014_s390x.whl", hash = "sha256:532fd26e715560721bb0d5fc7610fce279b3699b018600ab999d1be895b09415", size = 318963, upload-time = "2025-04-15T17:37:22.76Z" },
    { url = "https://files.pythonhosted.org/packages/a8/32/b8a1c8965e4f72482ff2d1ac2cd670ce0b542f203c8e1d34e7c3e6925da7/contourpy-1.3.2-cp312-cp312-manylinux_2_17_x86_64.manylinux2014_x86_64.whl", hash = "sha256:f26b383144cf2d2c29f01a1e8170f50dacf0eac02d64139dcd709a8ac4eb3cfe", size = 323681, upload-time = "2025-04-15T17:37:33.001Z" },
    { url = "https://files.pythonhosted.org/packages/30/c6/12a7e6811d08757c7162a541ca4c5c6a34c0f4e98ef2b338791093518e40/contourpy-1.3.2-cp312-cp312-musllinux_1_2_aarch64.whl", hash = "sha256:c49f73e61f1f774650a55d221803b101d966ca0c5a2d6d5e4320ec3997489441", size = 1308674, upload-time = "2025-04-15T17:37:48.64Z" },
    { url = "https://files.pythonhosted.org/packages/2a/8a/bebe5a3f68b484d3a2b8ffaf84704b3e343ef1addea528132ef148e22b3b/contourpy-1.3.2-cp312-cp312-musllinux_1_2_x86_64.whl", hash = "sha256:3d80b2c0300583228ac98d0a927a1ba6a2ba6b8a742463c564f1d419ee5b211e", size = 1380480, upload-time = "2025-04-15T17:38:06.7Z" },
    { url = "https://files.pythonhosted.org/packages/34/db/fcd325f19b5978fb509a7d55e06d99f5f856294c1991097534360b307cf1/contourpy-1.3.2-cp312-cp312-win32.whl", hash = "sha256:90df94c89a91b7362e1142cbee7568f86514412ab8a2c0d0fca72d7e91b62912", size = 178489, upload-time = "2025-04-15T17:38:10.338Z" },
    { url = "https://files.pythonhosted.org/packages/01/c8/fadd0b92ffa7b5eb5949bf340a63a4a496a6930a6c37a7ba0f12acb076d6/contourpy-1.3.2-cp312-cp312-win_amd64.whl", hash = "sha256:8c942a01d9163e2e5cfb05cb66110121b8d07ad438a17f9e766317bcb62abf73", size = 223042, upload-time = "2025-04-15T17:38:14.239Z" },
    { url = "https://files.pythonhosted.org/packages/33/05/b26e3c6ecc05f349ee0013f0bb850a761016d89cec528a98193a48c34033/contourpy-1.3.2-pp310-pypy310_pp73-macosx_10_15_x86_64.whl", hash = "sha256:fd93cc7f3139b6dd7aab2f26a90dde0aa9fc264dbf70f6740d498a70b860b82c", size = 265681, upload-time = "2025-04-15T17:44:59.314Z" },
    { url = "https://files.pythonhosted.org/packages/2b/25/ac07d6ad12affa7d1ffed11b77417d0a6308170f44ff20fa1d5aa6333f03/contourpy-1.3.2-pp310-pypy310_pp73-manylinux_2_17_x86_64.manylinux2014_x86_64.whl", hash = "sha256:107ba8a6a7eec58bb475329e6d3b95deba9440667c4d62b9b6063942b61d7f16", size = 315101, upload-time = "2025-04-15T17:45:04.165Z" },
    { url = "https://files.pythonhosted.org/packages/8f/4d/5bb3192bbe9d3f27e3061a6a8e7733c9120e203cb8515767d30973f71030/contourpy-1.3.2-pp310-pypy310_pp73-win_amd64.whl", hash = "sha256:ded1706ed0c1049224531b81128efbd5084598f18d8a2d9efae833edbd2b40ad", size = 220599, upload-time = "2025-04-15T17:45:08.456Z" },
    { url = "https://files.pythonhosted.org/packages/ff/c0/91f1215d0d9f9f343e4773ba6c9b89e8c0cc7a64a6263f21139da639d848/contourpy-1.3.2-pp311-pypy311_pp73-macosx_10_15_x86_64.whl", hash = "sha256:5f5964cdad279256c084b69c3f412b7801e15356b16efa9d78aa974041903da0", size = 266807, upload-time = "2025-04-15T17:45:15.535Z" },
    { url = "https://files.pythonhosted.org/packages/d4/79/6be7e90c955c0487e7712660d6cead01fa17bff98e0ea275737cc2bc8e71/contourpy-1.3.2-pp311-pypy311_pp73-manylinux_2_17_x86_64.manylinux2014_x86_64.whl", hash = "sha256:49b65a95d642d4efa8f64ba12558fcb83407e58a2dfba9d796d77b63ccfcaff5", size = 318729, upload-time = "2025-04-15T17:45:20.166Z" },
    { url = "https://files.pythonhosted.org/packages/87/68/7f46fb537958e87427d98a4074bcde4b67a70b04900cfc5ce29bc2f556c1/contourpy-1.3.2-pp311-pypy311_pp73-win_amd64.whl", hash = "sha256:8c5acb8dddb0752bf252e01a3035b21443158910ac16a3b0d20e7fed7d534ce5", size = 221791, upload-time = "2025-04-15T17:45:24.794Z" },
]

[[package]]
name = "contourpy"
version = "1.3.3"
source = { registry = "https://pypi.org/simple" }
resolution-markers = [
    "python_full_version >= '3.11' and sys_platform == 'win32'",
    "python_full_version >= '3.11' and sys_platform == 'emscripten'",
    "python_full_version >= '3.11' and sys_platform != 'emscripten' and sys_platform != 'win32'",
]
dependencies = [
    { name = "numpy", version = "2.4.6", source = { registry = "https://pypi.org/simple" }, marker = "python_full_version >= '3.11'" },
]
sdist = { url = "https://files.pythonhosted.org/packages/58/01/1253e6698a07380cd31a736d248a3f2a50a7c88779a1813da27503cadc2a/contourpy-1.3.3.tar.gz", hash = "sha256:083e12155b210502d0bca491432bb04d56dc3432f95a979b429f2848c3dbe880", size = 13466174, upload-time = "2025-07-26T12:03:12.549Z" }
wheels = [
    { url = "https://files.pythonhosted.org/packages/91/2e/c4390a31919d8a78b90e8ecf87cd4b4c4f05a5b48d05ec17db8e5404c6f4/contourpy-1.3.3-cp311-cp311-macosx_10_9_x86_64.whl", hash = "sha256:709a48ef9a690e1343202916450bc48b9e51c049b089c7f79a267b46cffcdaa1", size = 288773, upload-time = "2025-07-26T12:01:02.277Z" },
    { url = "https://files.pythonhosted.org/packages/0d/44/c4b0b6095fef4dc9c420e041799591e3b63e9619e3044f7f4f6c21c0ab24/contourpy-1.3.3-cp311-cp311-macosx_11_0_arm64.whl", hash = "sha256:23416f38bfd74d5d28ab8429cc4d63fa67d5068bd711a85edb1c3fb0c3e2f381", size = 270149, upload-time = "2025-07-26T12:01:04.072Z" },
    { url = "https://files.pythonhosted.org/packages/30/2e/dd4ced42fefac8470661d7cb7e264808425e6c5d56d175291e93890cce09/contourpy-1.3.3-cp311-cp311-manylinux_2_26_aarch64.manylinux_2_28_aarch64.whl", hash = "sha256:929ddf8c4c7f348e4c0a5a3a714b5c8542ffaa8c22954862a46ca1813b667ee7", size = 329222, upload-time = "2025-07-26T12:01:05.688Z" },
    { url = "https://files.pythonhosted.org/packages/f2/74/cc6ec2548e3d276c71389ea4802a774b7aa3558223b7bade3f25787fafc2/contourpy-1.3.3-cp311-cp311-manylinux_2_26_ppc64le.manylinux_2_28_ppc64le.whl", hash = "sha256:9e999574eddae35f1312c2b4b717b7885d4edd6cb46700e04f7f02db454e67c1", size = 377234, upload-time = "2025-07-26T12:01:07.054Z" },
    { url = "https://files.pythonhosted.org/packages/03/b3/64ef723029f917410f75c09da54254c5f9ea90ef89b143ccadb09df14c15/contourpy-1.3.3-cp311-cp311-manylinux_2_26_s390x.manylinux_2_28_s390x.whl", hash = "sha256:0bf67e0e3f482cb69779dd3061b534eb35ac9b17f163d851e2a547d56dba0a3a", size = 380555, upload-time = "2025-07-26T12:01:08.801Z" },
    { url = "https://files.pythonhosted.org/packages/5f/4b/6157f24ca425b89fe2eb7e7be642375711ab671135be21e6faa100f7448c/contourpy-1.3.3-cp311-cp311-manylinux_2_27_x86_64.manylinux_2_28_x86_64.whl", hash = "sha256:51e79c1f7470158e838808d4a996fa9bac72c498e93d8ebe5119bc1e6becb0db", size = 355238, upload-time = "2025-07-26T12:01:10.319Z" },
    { url = "https://files.pythonhosted.org/packages/98/56/f914f0dd678480708a04cfd2206e7c382533249bc5001eb9f58aa693e200/contourpy-1.3.3-cp311-cp311-musllinux_1_2_aarch64.whl", hash = "sha256:598c3aaece21c503615fd59c92a3598b428b2f01bfb4b8ca9c4edeecc2438620", size = 1326218, upload-time = "2025-07-26T12:01:12.659Z" },
    { url = "https://files.pythonhosted.org/packages/fb/d7/4a972334a0c971acd5172389671113ae82aa7527073980c38d5868ff1161/contourpy-1.3.3-cp311-cp311-musllinux_1_2_x86_64.whl", hash = "sha256:322ab1c99b008dad206d406bb61d014cf0174df491ae9d9d0fac6a6fda4f977f", size = 1392867, upload-time = "2025-07-26T12:01:15.533Z" },
    { url = "https://files.pythonhosted.org/packages/75/3e/f2cc6cd56dc8cff46b1a56232eabc6feea52720083ea71ab15523daab796/contourpy-1.3.3-cp311-cp311-win32.whl", hash = "sha256:fd907ae12cd483cd83e414b12941c632a969171bf90fc937d0c9f268a31cafff", size = 183677, upload-time = "2025-07-26T12:01:17.088Z" },
    { url = "https://files.pythonhosted.org/packages/98/4b/9bd370b004b5c9d8045c6c33cf65bae018b27aca550a3f657cdc99acdbd8/contourpy-1.3.3-cp311-cp311-win_amd64.whl", hash = "sha256:3519428f6be58431c56581f1694ba8e50626f2dd550af225f82fb5f5814d2a42", size = 225234, upload-time = "2025-07-26T12:01:18.256Z" },
    { url = "https://files.pythonhosted.org/packages/d9/b6/71771e02c2e004450c12b1120a5f488cad2e4d5b590b1af8bad060360fe4/contourpy-1.3.3-cp311-cp311-win_arm64.whl", hash = "sha256:15ff10bfada4bf92ec8b31c62bf7c1834c244019b4a33095a68000d7075df470", size = 193123, upload-time = "2025-07-26T12:01:19.848Z" },
    { url = "https://files.pythonhosted.org/packages/be/45/adfee365d9ea3d853550b2e735f9d66366701c65db7855cd07621732ccfc/contourpy-1.3.3-cp312-cp312-macosx_10_13_x86_64.whl", hash = "sha256:b08a32ea2f8e42cf1d4be3169a98dd4be32bafe4f22b6c4cb4ba810fa9e5d2cb", size = 293419, upload-time = "2025-07-26T12:01:21.16Z" },
    { url = "https://files.pythonhosted.org/packages/53/3e/405b59cfa13021a56bba395a6b3aca8cec012b45bf177b0eaf7a202cde2c/contourpy-1.3.3-cp312-cp312-macosx_11_0_arm64.whl", hash = "sha256:556dba8fb6f5d8742f2923fe9457dbdd51e1049c4a43fd3986a0b14a1d815fc6", size = 273979, upload-time = "2025-07-26T12:01:22.448Z" },
    { url = "https://files.pythonhosted.org/packages/d4/1c/a12359b9b2ca3a845e8f7f9ac08bdf776114eb931392fcad91743e2ea17b/contourpy-1.3.3-cp312-cp312-manylinux_2_26_aarch64.manylinux_2_28_aarch64.whl", hash = "sha256:92d9abc807cf7d0e047b95ca5d957cf4792fcd04e920ca70d48add15c1a90ea7", size = 332653, upload-time = "2025-07-26T12:01:24.155Z" },
    { url = "https://files.pythonhosted.org/packages/63/12/897aeebfb475b7748ea67b61e045accdfcf0d971f8a588b67108ed7f5512/contourpy-1.3.3-cp312-cp312-manylinux_2_26_ppc64le.manylinux_2_28_ppc64le.whl", hash = "sha256:b2e8faa0ed68cb29af51edd8e24798bb661eac3bd9f65420c1887b6ca89987c8", size = 379536, upload-time = "2025-07-26T12:01:25.91Z" },
    { url = "https://files.pythonhosted.org/packages/43/8a/a8c584b82deb248930ce069e71576fc09bd7174bbd35183b7943fb1064fd/contourpy-1.3.3-cp312-cp312-manylinux_2_26_s390x.manylinux_2_28_s390x.whl", hash = "sha256:626d60935cf668e70a5ce6ff184fd713e9683fb458898e4249b63be9e28286ea", size = 384397, upload-time = "2025-07-26T12:01:27.152Z" },
    { url = "https://files.pythonhosted.org/packages/cc/8f/ec6289987824b29529d0dfda0d74a07cec60e54b9c92f3c9da4c0ac732de/contourpy-1.3.3-cp312-cp312-manylinux_2_27_x86_64.manylinux_2_28_x86_64.whl", hash = "sha256:4d00e655fcef08aba35ec9610536bfe90267d7ab5ba944f7032549c55a146da1", size = 362601, upload-time = "2025-07-26T12:01:28.808Z" },
    { url = "https://files.pythonhosted.org/packages/05/0a/a3fe3be3ee2dceb3e615ebb4df97ae6f3828aa915d3e10549ce016302bd1/contourpy-1.3.3-cp312-cp312-musllinux_1_2_aarch64.whl", hash = "sha256:451e71b5a7d597379ef572de31eeb909a87246974d960049a9848c3bc6c41bf7", size = 1331288, upload-time = "2025-07-26T12:01:31.198Z" },
    { url = "https://files.pythonhosted.org/packages/33/1d/acad9bd4e97f13f3e2b18a3977fe1b4a37ecf3d38d815333980c6c72e963/contourpy-1.3.3-cp312-cp312-musllinux_1_2_x86_64.whl", hash = "sha256:459c1f020cd59fcfe6650180678a9993932d80d44ccde1fa1868977438f0b411", size = 1403386, upload-time = "2025-07-26T12:01:33.947Z" },
    { url = "https://files.pythonhosted.org/packages/cf/8f/5847f44a7fddf859704217a99a23a4f6417b10e5ab1256a179264561540e/contourpy-1.3.3-cp312-cp312-win32.whl", hash = "sha256:023b44101dfe49d7d53932be418477dba359649246075c996866106da069af69", size = 185018, upload-time = "2025-07-26T12:01:35.64Z" },
    { url = "https://files.pythonhosted.org/packages/19/e8/6026ed58a64563186a9ee3f29f41261fd1828f527dd93d33b60feca63352/contourpy-1.3.3-cp312-cp312-win_amd64.whl", hash = "sha256:8153b8bfc11e1e4d75bcb0bff1db232f9e10b274e0929de9d608027e0d34ff8b", size = 226567, upload-time = "2025-07-26T12:01:36.804Z" },
    { url = "https://files.pythonhosted.org/packages/d1/e2/f05240d2c39a1ed228d8328a78b6f44cd695f7ef47beb3e684cf93604f86/contourpy-1.3.3-cp312-cp312-win_arm64.whl", hash = "sha256:07ce5ed73ecdc4a03ffe3e1b3e3c1166db35ae7584be76f65dbbe28a7791b0cc", size = 193655, upload-time = "2025-07-26T12:01:37.999Z" },
    { url = "https://files.pythonhosted.org/packages/a5/29/8dcfe16f0107943fa92388c23f6e05cff0ba58058c4c95b00280d4c75a14/contourpy-1.3.3-pp311-pypy311_pp73-macosx_10_15_x86_64.whl", hash = "sha256:cd5dfcaeb10f7b7f9dc8941717c6c2ade08f587be2226222c12b25f0483ed497", size = 278809, upload-time = "2025-07-26T12:02:52.74Z" },
    { url = "https://files.pythonhosted.org/packages/85/a9/8b37ef4f7dafeb335daee3c8254645ef5725be4d9c6aa70b50ec46ef2f7e/contourpy-1.3.3-pp311-pypy311_pp73-macosx_11_0_arm64.whl", hash = "sha256:0c1fc238306b35f246d61a1d416a627348b5cf0648648a031e14bb8705fcdfe8", size = 261593, upload-time = "2025-07-26T12:02:54.037Z" },
    { url = "https://files.pythonhosted.org/packages/0a/59/ebfb8c677c75605cc27f7122c90313fd2f375ff3c8d19a1694bda74aaa63/contourpy-1.3.3-pp311-pypy311_pp73-manylinux_2_26_aarch64.manylinux_2_28_aarch64.whl", hash = "sha256:70f9aad7de812d6541d29d2bbf8feb22ff7e1c299523db288004e3157ff4674e", size = 302202, upload-time = "2025-07-26T12:02:55.947Z" },
    { url = "https://files.pythonhosted.org/packages/3c/37/21972a15834d90bfbfb009b9d004779bd5a07a0ec0234e5ba8f64d5736f4/contourpy-1.3.3-pp311-pypy311_pp73-manylinux_2_27_x86_64.manylinux_2_28_x86_64.whl", hash = "sha256:5ed3657edf08512fc3fe81b510e35c2012fbd3081d2e26160f27ca28affec989", size = 329207, upload-time = "2025-07-26T12:02:57.468Z" },
    { url = "https://files.pythonhosted.org/packages/0c/58/bd257695f39d05594ca4ad60df5bcb7e32247f9951fd09a9b8edb82d1daa/contourpy-1.3.3-pp311-pypy311_pp73-win_amd64.whl", hash = "sha256:3d1a3799d62d45c18bafd41c5fa05120b96a28079f2393af559b843d1a966a77", size = 225315, upload-time = "2025-07-26T12:02:58.801Z" },
]

[[package]]
name = "cuda-bindings"
version = "13.2.0"
source = { registry = "https://pypi.org/simple" }
dependencies = [
    { name = "cuda-pathfinder", marker = "(python_full_version < '3.11' and sys_platform == 'emscripten') or (python_full_version < '3.11' and sys_platform == 'win32') or (sys_platform != 'emscripten' and sys_platform != 'win32')" },
]
wheels = [
    { url = "https://files.pythonhosted.org/packages/1a/fe/7351d7e586a8b4c9f89731bfe4cf0148223e8f9903ff09571f78b3fb0682/cuda_bindings-13.2.0-cp310-cp310-manylinux_2_24_aarch64.manylinux_2_28_aarch64.whl", hash = "sha256:08b395f79cb89ce0cd8effff07c4a1e20101b873c256a1aeb286e8fd7bd0f556", size = 5744254, upload-time = "2026-03-11T00:12:29.798Z" },
    { url = "https://files.pythonhosted.org/packages/aa/ef/184aa775e970fc089942cd9ec6302e6e44679d4c14549c6a7ea45bf7f798/cuda_bindings-13.2.0-cp310-cp310-manylinux_2_24_x86_64.manylinux_2_28_x86_64.whl", hash = "sha256:d6f3682ec3c4769326aafc67c2ba669d97d688d0b7e63e659d36d2f8b72f32d6", size = 6329075, upload-time = "2026-03-11T00:12:32.319Z" },
    { url = "https://files.pythonhosted.org/packages/e0/a9/3a8241c6e19483ac1f1dcf5c10238205dcb8a6e9d0d4d4709240dff28ff4/cuda_bindings-13.2.0-cp311-cp311-manylinux_2_24_aarch64.manylinux_2_28_aarch64.whl", hash = "sha256:721104c603f059780d287969be3d194a18d0cc3b713ed9049065a1107706759d", size = 5730273, upload-time = "2026-03-11T00:12:37.18Z" },
    { url = "https://files.pythonhosted.org/packages/e9/94/2748597f47bb1600cd466b20cab4159f1530a3a33fe7f70fee199b3abb9e/cuda_bindings-13.2.0-cp311-cp311-manylinux_2_24_x86_64.manylinux_2_28_x86_64.whl", hash = "sha256:1eba9504ac70667dd48313395fe05157518fd6371b532790e96fbb31bbb5a5e1", size = 6313924, upload-time = "2026-03-11T00:12:39.462Z" },
    { url = "https://files.pythonhosted.org/packages/52/c8/b2589d68acf7e3d63e2be330b84bc25712e97ed799affbca7edd7eae25d6/cuda_bindings-13.2.0-cp312-cp312-manylinux_2_24_aarch64.manylinux_2_28_aarch64.whl", hash = "sha256:e865447abfb83d6a98ad5130ed3c70b1fc295ae3eeee39fd07b4ddb0671b6788", size = 5722404, upload-time = "2026-03-11T00:12:44.041Z" },
    { url = "https://files.pythonhosted.org/packages/1f/92/f899f7bbb5617bb65ec52a6eac1e9a1447a86b916c4194f8a5001b8cde0c/cuda_bindings-13.2.0-cp312-cp312-manylinux_2_24_x86_64.manylinux_2_28_x86_64.whl", hash = "sha256:46d8776a55d6d5da9dd6e9858fba2efcda2abe6743871dee47dd06eb8cb6d955", size = 6320619, upload-time = "2026-03-11T00:12:45.939Z" },
]

[[package]]
name = "cuda-pathfinder"
version = "1.5.4"
source = { registry = "https://pypi.org/simple" }
wheels = [
    { url = "https://files.pythonhosted.org/packages/11/d0/c177e29701cf1d3008d7d2b16b5fc626592ce13bd535f8795c5f57187e0e/cuda_pathfinder-1.5.4-py3-none-any.whl", hash = "sha256:9563d3175ce1828531acf4b94e1c1c7d67208c347ca002493e2654878b26f4b7", size = 51657, upload-time = "2026-04-27T22:42:07.712Z" },
]

[[package]]
name = "cuda-toolkit"
version = "13.0.2"
source = { registry = "https://pypi.org/simple" }
wheels = [
    { url = "https://files.pythonhosted.org/packages/57/b2/453099f5f3b698d7d0eab38916aac44c7f76229f451709e2eb9db6615dcd/cuda_toolkit-13.0.2-py2.py3-none-any.whl", hash = "sha256:b198824cf2f54003f50d64ada3a0f184b42ca0846c1c94192fa269ecd97a66eb", size = 2364, upload-time = "2025-12-19T23:24:07.328Z" },
]

[package.optional-dependencies]
cudart = [
    { name = "nvidia-cuda-runtime", marker = "(python_full_version < '3.11' and sys_platform == 'win32') or sys_platform == 'linux'" },
]
cufft = [
    { name = "nvidia-cufft", marker = "(python_full_version < '3.11' and sys_platform == 'win32') or sys_platform == 'linux'" },
]
cufile = [
    { name = "nvidia-cufile", marker = "sys_platform == 'linux'" },
]
cupti = [
    { name = "nvidia-cuda-cupti", marker = "(python_full_version < '3.11' and sys_platform == 'win32') or sys_platform == 'linux'" },
]
curand = [
    { name = "nvidia-curand", marker = "(python_full_version < '3.11' and sys_platform == 'win32') or sys_platform == 'linux'" },
]
cusolver = [
    { name = "nvidia-cusolver", marker = "(python_full_version < '3.11' and sys_platform == 'win32') or sys_platform == 'linux'" },
]
cusparse = [
    { name = "nvidia-cusparse", marker = "(python_full_version < '3.11' and sys_platform == 'win32') or sys_platform == 'linux'" },
]
nvjitlink = [
    { name = "nvidia-nvjitlink", marker = "(python_full_version < '3.11' and sys_platform == 'win32') or sys_platform == 'linux'" },
]
nvrtc = [
    { name = "nvidia-cuda-nvrtc", marker = "(python_full_version < '3.11' and sys_platform == 'win32') or sys_platform == 'linux'" },
]
nvtx = [
    { name = "nvidia-nvtx", marker = "(python_full_version < '3.11' and sys_platform == 'win32') or sys_platform == 'linux'" },
]

[[package]]
name = "cycler"
version = "0.12.1"
source = { registry = "https://pypi.org/simple" }
sdist = { url = "https://files.pythonhosted.org/packages/a9/95/a3dbbb5028f35eafb79008e7522a75244477d2838f38cbb722248dabc2a8/cycler-0.12.1.tar.gz", hash = "sha256:88bb128f02ba341da8ef447245a9e138fae777f6a23943da4540077d3601eb1c", size = 7615, upload-time = "2023-10-07T05:32:18.335Z" }
wheels = [
    { url = "https://files.pythonhosted.org/packages/e7/05/c19819d5e3d95294a6f5947fb9b9629efb316b96de511b418c53d245aae6/cycler-0.12.1-py3-none-any.whl", hash = "sha256:85cef7cff222d8644161529808465972e51340599459b8ac3ccbac5a854e0d30", size = 8321, upload-time = "2023-10-07T05:32:16.783Z" },
]

[[package]]
name = "dash"
version = "4.1.0"
source = { registry = "https://pypi.org/simple" }
dependencies = [
    { name = "flask" },
    { name = "importlib-metadata" },
    { name = "nest-asyncio" },
    { name = "plotly" },
    { name = "requests" },
    { name = "retrying" },
    { name = "setuptools" },
    { name = "typing-extensions" },
    { name = "werkzeug" },
]
sdist = { url = "https://files.pythonhosted.org/packages/44/da/a13ae3a6528bd51a6901461dbff4549c6009de203d6249a89b9a09ac5cfb/dash-4.1.0.tar.gz", hash = "sha256:17a92a87b0c1eacc025079a705e44e72cd4c5794629c0a2909942b611faeb595", size = 6927689, upload-time = "2026-03-23T20:39:47.578Z" }
wheels = [
    { url = "https://files.pythonhosted.org/packages/2a/00/10b1f8b3885fc4add1853e9603af15c593fa0be20d37c158c4d811e868dc/dash-4.1.0-py3-none-any.whl", hash = "sha256:1af9f302bc14061061012cdb129b7e370d3604b12a7f730b252ad8e4966f01f7", size = 7232489, upload-time = "2026-03-23T20:39:40.658Z" },
]

[[package]]
name = "evfuncs"
version = "0.3.5.post1"
source = { registry = "https://pypi.org/simple" }
dependencies = [
    { name = "numpy", version = "2.2.6", source = { registry = "https://pypi.org/simple" }, marker = "python_full_version < '3.11'" },
    { name = "numpy", version = "2.4.6", source = { registry = "https://pypi.org/simple" }, marker = "python_full_version >= '3.11'" },
    { name = "scipy", version = "1.15.3", source = { registry = "https://pypi.org/simple" }, marker = "python_full_version < '3.11'" },
    { name = "scipy", version = "1.17.1", source = { registry = "https://pypi.org/simple" }, marker = "python_full_version >= '3.11'" },
]
sdist = { url = "https://files.pythonhosted.org/packages/98/4a/a4f7deab6fee7bbc291928d7e1dcb3df8672a9c59f0ee7661cc27b8a9a2c/evfuncs-0.3.5.post1.tar.gz", hash = "sha256:3b73bc49f9e22c0e78eb00be32df0d03d88c72f90373657b36cb03c02a6bb75a", size = 194544, upload-time = "2024-02-02T01:41:28.99Z" }
wheels = [
    { url = "https://files.pythonhosted.org/packages/13/24/410f781493f84a1750a4f9121d8eb4849a3e8c508c7fb9a86dd790f129a8/evfuncs-0.3.5.post1-py3-none-any.whl", hash = "sha256:2ef3c996a8ad468a34c428c8c376579fb95896cb459495ffeaaccc71ef4c580b", size = 9767, upload-time = "2024-02-02T01:41:27.113Z" },
]

[[package]]
name = "exceptiongroup"
version = "1.3.1"
source = { registry = "https://pypi.org/simple" }
dependencies = [
    { name = "typing-extensions", marker = "python_full_version < '3.11'" },
]
sdist = { url = "https://files.pythonhosted.org/packages/50/79/66800aadf48771f6b62f7eb014e352e5d06856655206165d775e675a02c9/exceptiongroup-1.3.1.tar.gz", hash = "sha256:8b412432c6055b0b7d14c310000ae93352ed6754f70fa8f7c34141f91c4e3219", size = 30371, upload-time = "2025-11-21T23:01:54.787Z" }
wheels = [
    { url = "https://files.pythonhosted.org/packages/8a/0e/97c33bf5009bdbac74fd2beace167cab3f978feb69cc36f1ef79360d6c4e/exceptiongroup-1.3.1-py3-none-any.whl", hash = "sha256:a7a39a3bd276781e98394987d3a5701d0c4edffb633bb7a5144577f82c773598", size = 16740, upload-time = "2025-11-21T23:01:53.443Z" },
]

[[package]]
name = "filelock"
version = "3.29.0"
source = { registry = "https://pypi.org/simple" }
sdist = { url = "https://files.pythonhosted.org/packages/b5/fe/997687a931ab51049acce6fa1f23e8f01216374ea81374ddee763c493db5/filelock-3.29.0.tar.gz", hash = "sha256:69974355e960702e789734cb4871f884ea6fe50bd8404051a3530bc07809cf90", size = 57571, upload-time = "2026-04-19T15:39:10.068Z" }
wheels = [
    { url = "https://files.pythonhosted.org/packages/81/47/dd9a212ef6e343a6857485ffe25bba537304f1913bdbed446a23f7f592e1/filelock-3.29.0-py3-none-any.whl", hash = "sha256:96f5f6344709aa1572bbf631c640e4ebeeb519e08da902c39a001882f30ac258", size = 39812, upload-time = "2026-04-19T15:39:08.752Z" },
]

[[package]]
name = "flask"
version = "3.1.3"
source = { registry = "https://pypi.org/simple" }
dependencies = [
    { name = "blinker" },
    { name = "click" },
    { name = "itsdangerous" },
    { name = "jinja2" },
    { name = "markupsafe" },
    { name = "werkzeug" },
]
sdist = { url = "https://files.pythonhosted.org/packages/26/00/35d85dcce6c57fdc871f3867d465d780f302a175ea360f62533f12b27e2b/flask-3.1.3.tar.gz", hash = "sha256:0ef0e52b8a9cd932855379197dd8f94047b359ca0a78695144304cb45f87c9eb", size = 759004, upload-time = "2026-02-19T05:00:57.678Z" }
wheels = [
    { url = "https://files.pythonhosted.org/packages/7f/9c/34f6962f9b9e9c71f6e5ed806e0d0ff03c9d1b0b2340088a0cf4bce09b18/flask-3.1.3-py3-none-any.whl", hash = "sha256:f4bcbefc124291925f1a26446da31a5178f9483862233b23c0c96a20701f670c", size = 103424, upload-time = "2026-02-19T05:00:56.027Z" },
]

[[package]]
name = "fonttools"
version = "4.63.0"
source = { registry = "https://pypi.org/simple" }
sdist = { url = "https://files.pythonhosted.org/packages/84/69/c97f2c18e0db87d2c7b15da1974dace76ae938f1cfa22e2727a648b7ed43/fonttools-4.63.0.tar.gz", hash = "sha256:caeb583deeb5168e694b65cda8b4ee62abedfa66cf88488734466f2366b9c4e0", size = 3597189, upload-time = "2026-05-14T12:04:30.958Z" }
wheels = [
    { url = "https://files.pythonhosted.org/packages/f2/c9/4141c90a90db20f807c7e10bfd689fe53eb8f7f4caff58ee4d4dfe46919f/fonttools-4.63.0-cp310-cp310-macosx_10_9_universal2.whl", hash = "sha256:e3297a6a4059b4acc3a1e9a8b04741f240a80044eef08ebd32e8b5bcdddce75b", size = 2884632, upload-time = "2026-05-14T12:02:38.56Z" },
    { url = "https://files.pythonhosted.org/packages/b8/46/ad12b5c10eae602d7ef814b02afa08aacbf89da917fed5b071282b7eadc2/fonttools-4.63.0-cp310-cp310-macosx_10_9_x86_64.whl", hash = "sha256:b1cd75a03ad8cb5bc40c90bfde68c0c47de423aa19e5c0f362b43520645eea94", size = 2429441, upload-time = "2026-05-14T12:02:41.162Z" },
    { url = "https://files.pythonhosted.org/packages/90/8f/bdca24a84c81d56fffed052229cdcff368f6e05882e526f4558891481f65/fonttools-4.63.0-cp310-cp310-manylinux2014_aarch64.manylinux_2_17_aarch64.manylinux_2_28_aarch64.whl", hash = "sha256:c0425b277a59cff3d80ca42162a8de360f318438a2ac83570842a678d826d579", size = 4946346, upload-time = "2026-05-14T12:02:43.41Z" },
    { url = "https://files.pythonhosted.org/packages/04/59/a639c0e136441ee91a65b56fdf89e5d075927e7a09c559d1b0f5276577db/fonttools-4.63.0-cp310-cp310-manylinux2014_x86_64.manylinux_2_17_x86_64.whl", hash = "sha256:d7e5c9973aa04c95650c96e5f5ad865fbf42d62079163ecfab1e01cbc2504c22", size = 4903184, upload-time = "2026-05-14T12:02:45.742Z" },
    { url = "https://files.pythonhosted.org/packages/e6/53/91b7e0cb45b536f3da1b29ba8cbab89f27e8b986809e0b1982303a3f4eca/fonttools-4.63.0-cp310-cp310-musllinux_1_2_aarch64.whl", hash = "sha256:cb014d58140a38135f16064c74c652ed57aa0b75cbf8bb59cac821f7edb5334e", size = 4922967, upload-time = "2026-05-14T12:02:48.386Z" },
    { url = "https://files.pythonhosted.org/packages/c7/b7/87439bf44e6b97c5538cd29d0b7e366a5b8ce2cc132a4134fb67fa3f2fa2/fonttools-4.63.0-cp310-cp310-musllinux_1_2_x86_64.whl", hash = "sha256:032038247a96c1690f9f31e377c389383c902531b085aa4e4dabd6f57f870e69", size = 5042799, upload-time = "2026-05-14T12:02:50.424Z" },
    { url = "https://files.pythonhosted.org/packages/ad/7c/8b96c3263b89ef99cded544c0f0636686f85dbd3c211c4dceef0231fca23/fonttools-4.63.0-cp310-cp310-win32.whl", hash = "sha256:a8b33a82979e0a6a34ff435cc81317be1f95ec1ebb7a3a2d1c8a6a54f02ae44e", size = 1519704, upload-time = "2026-05-14T12:02:52.523Z" },
    { url = "https://files.pythonhosted.org/packages/e5/4d/2c2f0069970b6907de8fb5b05c5c0193cc22f717df151d1c7aef1c738f58/fonttools-4.63.0-cp310-cp310-win_amd64.whl", hash = "sha256:0c18358a155d75034911c5ee397a5b44cd19dd325dbb8b35fb60bf421d6a72ac", size = 1568666, upload-time = "2026-05-14T12:02:54.917Z" },
    { url = "https://files.pythonhosted.org/packages/75/2b/a7f1545bdf5da69c4bda0cea2a5781f0ad2a6623e0277267672db43c5fe6/fonttools-4.63.0-cp311-cp311-macosx_10_9_universal2.whl", hash = "sha256:2b8ae05d9eacf6081414d759c0a352769ac28ce31280d6bb8e77b03f9e3c449f", size = 2881793, upload-time = "2026-05-14T12:02:56.645Z" },
    { url = "https://files.pythonhosted.org/packages/49/50/965308c703f085f225db2886813b27e015b8b3438c350b22dd65b52c2a2c/fonttools-4.63.0-cp311-cp311-macosx_10_9_x86_64.whl", hash = "sha256:79cdc9f567aec74a72918fd060283911406750cbc9fd28c1316023deb6ce31a9", size = 2428130, upload-time = "2026-05-14T12:02:58.891Z" },
    { url = "https://files.pythonhosted.org/packages/d8/38/6937fbd7f2dc3a6b48725851bc2c15ec949b9af14d9bbcb5fe83cdf9bdf9/fonttools-4.63.0-cp311-cp311-manylinux2014_aarch64.manylinux_2_17_aarch64.manylinux_2_28_aarch64.whl", hash = "sha256:2c14b4fd138c4bafcca294765c547914e1aa431ae1ca94ab99d8db08c958bd3b", size = 5111952, upload-time = "2026-05-14T12:03:01.263Z" },
    { url = "https://files.pythonhosted.org/packages/0b/43/a81f20050a3115b57d62c8e781446949512eac36690dc384ccea65ff4cc1/fonttools-4.63.0-cp311-cp311-manylinux2014_x86_64.manylinux_2_17_x86_64.whl", hash = "sha256:d76ac49f929aecaf82d83250b8347e099d7aecba0f4726c1d9b6df3b8bb5fe18", size = 5082308, upload-time = "2026-05-14T12:03:03.211Z" },
    { url = "https://files.pythonhosted.org/packages/67/00/cdd9d4944ca6ae280d01e69cc37bde3bf663630b837a6fc6d2cd65d80e0e/fonttools-4.63.0-cp311-cp311-musllinux_1_2_aarch64.whl", hash = "sha256:dcf076a4474fe0d7367e5bbf5b052c7284fa1feca729c04176ce513521afd8a0", size = 5087932, upload-time = "2026-05-14T12:03:05.147Z" },
    { url = "https://files.pythonhosted.org/packages/f5/f1/0aa0dbea778c75adbef223c42019fd47d22262b905974d62d829545d485f/fonttools-4.63.0-cp311-cp311-musllinux_1_2_x86_64.whl", hash = "sha256:7dd683fef0663e9f0f45cf541d788d24caa3ec9db50796b588e1757d8b3bc007", size = 5213271, upload-time = "2026-05-14T12:03:07.238Z" },
    { url = "https://files.pythonhosted.org/packages/a8/99/253e4056e1f0e67b9390125a154b73b5eb73ad521bece95c004858fdeec2/fonttools-4.63.0-cp311-cp311-win32.whl", hash = "sha256:afefc1ed0a59785a7fb06ea7e1678e849c193e1e387db783579bc7b3056fcfcb", size = 2304473, upload-time = "2026-05-14T12:03:09.271Z" },
    { url = "https://files.pythonhosted.org/packages/08/60/defa5e69641db890a63be281f41345f4c33b157824eaf0b9fad3e08b0dcb/fonttools-4.63.0-cp311-cp311-win_amd64.whl", hash = "sha256:063e08bd17bd5a90127a14123de0d6a952dbc847695fd98b63c043d58057f90c", size = 2356389, upload-time = "2026-05-14T12:03:11.53Z" },
    { url = "https://files.pythonhosted.org/packages/08/ef/b3c6b9b5be2f82416d73fe2ed2e96e2793cd80e7510bd6a17ca79cdd88ec/fonttools-4.63.0-cp312-cp312-macosx_10_13_universal2.whl", hash = "sha256:37dd23e621e3b0aef1baa70a303b80aaf38449632cfc8fd2a55fb285bbccfc02", size = 2881131, upload-time = "2026-05-14T12:03:13.386Z" },
    { url = "https://files.pythonhosted.org/packages/44/a0/c815bea63117fa63e4e1c01f8a1110d2112fa003f838e6467094ec2432ce/fonttools-4.63.0-cp312-cp312-macosx_10_13_x86_64.whl", hash = "sha256:a9faff9e0c1f76f9fd55899d2ce785832efebab37eb8ae13995853aef178bef0", size = 2426704, upload-time = "2026-05-14T12:03:15.801Z" },
    { url = "https://files.pythonhosted.org/packages/44/04/0b91d8e916e92ad1fac9e4624760baf0fd5ff2ead614c2f68fb21373f03f/fonttools-4.63.0-cp312-cp312-manylinux2014_aarch64.manylinux_2_17_aarch64.manylinux_2_28_aarch64.whl", hash = "sha256:ef3048ef05dbb552b89817713d9cac912e00d0fde4a3105c00d29e52e10c89af", size = 5044298, upload-time = "2026-05-14T12:03:18.085Z" },
    { url = "https://files.pythonhosted.org/packages/77/c7/2342da9830e3e9d4870305ca5d2091d2a83284f2953079b7bdd3b5e029d8/fonttools-4.63.0-cp312-cp312-manylinux2014_x86_64.manylinux_2_17_x86_64.whl", hash = "sha256:58dc6bb86a78d782f00f9190ca02c119cf5bbe2807536e361e18d42019f877d8", size = 4999800, upload-time = "2026-05-14T12:03:20.161Z" },
    { url = "https://files.pythonhosted.org/packages/e6/6d/67fe16c48d7ce050979b33f47e0d28a318f02da030602e944c34f7a16ef3/fonttools-4.63.0-cp312-cp312-musllinux_1_2_aarch64.whl", hash = "sha256:ee08ebfa58f6e1aeff5697ab9582105bb620008c1caafb681e4c557e7483027b", size = 4982666, upload-time = "2026-05-14T12:03:22.87Z" },
    { url = "https://files.pythonhosted.org/packages/f2/00/3bbab338c07c71fa56269953845e92c951a61457bbbb0f1022551ea266d9/fonttools-4.63.0-cp312-cp312-musllinux_1_2_x86_64.whl", hash = "sha256:27fdc65af8da6f88b9c6121c47a464cbe359fcfff7ff6fc2d37a1f395d755b78", size = 5133598, upload-time = "2026-05-14T12:03:25.168Z" },
    { url = "https://files.pythonhosted.org/packages/62/f2/aa27c7f98db5b064883dadcc5283947e81e034de42e22a33675878d98b54/fonttools-4.63.0-cp312-cp312-win32.whl", hash = "sha256:af2fd1664d00a397d75f806985ddb36282091c2131a73a6485c23b4a34722263", size = 2292575, upload-time = "2026-05-14T12:03:27.496Z" },
    { url = "https://files.pythonhosted.org/packages/87/36/cccb9bc2a6ab63d1b2980374f0dca72ce95ae267c9b4cfe77455bb70d0d4/fonttools-4.63.0-cp312-cp312-win_amd64.whl", hash = "sha256:59ac449f8cca9b4ffa08d2e7bbadad87ce710d69d1eda5c3c1ce579baa987272", size = 2343211, upload-time = "2026-05-14T12:03:30.057Z" },
    { url = "https://files.pythonhosted.org/packages/2c/47/c99d5268f354002ce80f8d029cd9d7d872969da1de8b93d32de4dc56d6f4/fonttools-4.63.0-py3-none-any.whl", hash = "sha256:445af2eab030a16b9171ea8bdda7ebf7d96bda2df88ee182a464252f6e05e20d", size = 1164562, upload-time = "2026-05-14T12:04:29.092Z" },
]

[[package]]
name = "fsspec"
version = "2026.4.0"
source = { registry = "https://pypi.org/simple" }
sdist = { url = "https://files.pythonhosted.org/packages/d5/8d/1c51c094345df128ca4a990d633fe1a0ff28726c9e6b3c41ba65087bba1d/fsspec-2026.4.0.tar.gz", hash = "sha256:301d8ac70ae90ef3ad05dcf94d6c3754a097f9b5fe4667d2787aa359ec7df7e4", size = 312760, upload-time = "2026-04-29T20:42:38.635Z" }
wheels = [
    { url = "https://files.pythonhosted.org/packages/d5/0c/043d5e551459da400957a1395e0febbf771446ff34291afcbe3d8be2a279/fsspec-2026.4.0-py3-none-any.whl", hash = "sha256:11ef7bb35dab8a394fde6e608221d5cf3e8499401c249bebaeaad760a1a8dec2", size = 203402, upload-time = "2026-04-29T20:42:36.842Z" },
]

[[package]]
name = "idna"
version = "3.16"
source = { registry = "https://pypi.org/simple" }
sdist = { url = "https://files.pythonhosted.org/packages/1a/88/bcf9709822fe69d02c2a6a77956c98ce6ea8ca8767a9aadcedc7eb6a2390/idna-3.16.tar.gz", hash = "sha256:d7a6da03db833450fca25d2358ac9ff06cd624577a4aea3a596d5c0f77b8e03d", size = 203770, upload-time = "2026-05-22T00:16:18.781Z" }
wheels = [
    { url = "https://files.pythonhosted.org/packages/94/16/70255075a9859a0e3adb789b68ceb0e210dec03934245fd98d248226572f/idna-3.16-py3-none-any.whl", hash = "sha256:cc246e3a3f89580c3a951b5ad298ca4638078b2cdd4f115654332b5c26daded5", size = 74165, upload-time = "2026-05-22T00:16:16.698Z" },
]

[[package]]
name = "importlib-metadata"
version = "9.0.0"
source = { registry = "https://pypi.org/simple" }
dependencies = [
    { name = "zipp" },
]
sdist = { url = "https://files.pythonhosted.org/packages/a9/01/15bb152d77b21318514a96f43af312635eb2500c96b55398d020c93d86ea/importlib_metadata-9.0.0.tar.gz", hash = "sha256:a4f57ab599e6a2e3016d7595cfd72eb4661a5106e787a95bcc90c7105b831efc", size = 56405, upload-time = "2026-03-20T06:42:56.999Z" }
wheels = [
    { url = "https://files.pythonhosted.org/packages/38/3d/2d244233ac4f76e38533cfcb2991c9eb4c7bf688ae0a036d30725b8faafe/importlib_metadata-9.0.0-py3-none-any.whl", hash = "sha256:2d21d1cc5a017bd0559e36150c21c830ab1dc304dedd1b7ea85d20f45ef3edd7", size = 27789, upload-time = "2026-03-20T06:42:55.665Z" },
]

[[package]]
name = "iniconfig"
version = "2.3.0"
source = { registry = "https://pypi.org/simple" }
sdist = { url = "https://files.pythonhosted.org/packages/72/34/14ca021ce8e5dfedc35312d08ba8bf51fdd999c576889fc2c24cb97f4f10/iniconfig-2.3.0.tar.gz", hash = "sha256:c76315c77db068650d49c5b56314774a7804df16fee4402c1f19d6d15d8c4730", size = 20503, upload-time = "2025-10-18T21:55:43.219Z" }
wheels = [
    { url = "https://files.pythonhosted.org/packages/cb/b1/3846dd7f199d53cb17f49cba7e651e9ce294d8497c8c150530ed11865bb8/iniconfig-2.3.0-py3-none-any.whl", hash = "sha256:f631c04d2c48c52b84d0d0549c99ff3859c98df65b3101406327ecc7d53fbf12", size = 7484, upload-time = "2025-10-18T21:55:41.639Z" },
]

[[package]]
name = "itsdangerous"
version = "2.2.0"
source = { registry = "https://pypi.org/simple" }
sdist = { url = "https://files.pythonhosted.org/packages/9c/cb/8ac0172223afbccb63986cc25049b154ecfb5e85932587206f42317be31d/itsdangerous-2.2.0.tar.gz", hash = "sha256:e0050c0b7da1eea53ffaf149c0cfbb5c6e2e2b69c4bef22c81fa6eb73e5f6173", size = 54410, upload-time = "2024-04-16T21:28:15.614Z" }
wheels = [
    { url = "https://files.pythonhosted.org/packages/04/96/92447566d16df59b2a776c0fb82dbc4d9e07cd95062562af01e408583fc4/itsdangerous-2.2.0-py3-none-any.whl", hash = "sha256:c6242fc49e35958c8b15141343aa660db5fc54d4f13a1db01a3f5891b98700ef", size = 16234, upload-time = "2024-04-16T21:28:14.499Z" },
]

[[package]]
name = "jinja2"
version = "3.1.6"
source = { registry = "https://pypi.org/simple" }
dependencies = [
    { name = "markupsafe" },
]
sdist = { url = "https://files.pythonhosted.org/packages/df/bf/f7da0350254c0ed7c72f3e33cef02e048281fec7ecec5f032d4aac52226b/jinja2-3.1.6.tar.gz", hash = "sha256:0137fb05990d35f1275a587e9aee6d56da821fc83491a0fb838183be43f66d6d", size = 245115, upload-time = "2025-03-05T20:05:02.478Z" }
wheels = [
    { url = "https://files.pythonhosted.org/packages/62/a1/3d680cbfd5f4b8f15abc1d571870c5fc3e594bb582bc3b64ea099db13e56/jinja2-3.1.6-py3-none-any.whl", hash = "sha256:85ece4451f492d0c13c5dd7c13a64681a86afae63a5f347908daf103ce6d2f67", size = 134899, upload-time = "2025-03-05T20:05:00.369Z" },
]

[[package]]
name = "joblib"
version = "1.5.3"
source = { registry = "https://pypi.org/simple" }
sdist = { url = "https://files.pythonhosted.org/packages/41/f2/d34e8b3a08a9cc79a50b2208a93dce981fe615b64d5a4d4abee421d898df/joblib-1.5.3.tar.gz", hash = "sha256:8561a3269e6801106863fd0d6d84bb737be9e7631e33aaed3fb9ce5953688da3", size = 331603, upload-time = "2025-12-15T08:41:46.427Z" }
wheels = [
    { url = "https://files.pythonhosted.org/packages/7b/91/984aca2ec129e2757d1e4e3c81c3fcda9d0f85b74670a094cc443d9ee949/joblib-1.5.3-py3-none-any.whl", hash = "sha256:5fc3c5039fc5ca8c0276333a188bbd59d6b7ab37fe6632daa76bc7f9ec18e713", size = 309071, upload-time = "2025-12-15T08:41:44.973Z" },
]

[[package]]
name = "kiwisolver"
version = "1.5.0"
source = { registry = "https://pypi.org/simple" }
sdist = { url = "https://files.pythonhosted.org/packages/d0/67/9c61eccb13f0bdca9307614e782fec49ffdde0f7a2314935d489fa93cd9c/kiwisolver-1.5.0.tar.gz", hash = "sha256:d4193f3d9dc3f6f79aaed0e5637f45d98850ebf01f7ca20e69457f3e8946b66a", size = 103482, upload-time = "2026-03-09T13:15:53.382Z" }
wheels = [
    { url = "https://files.pythonhosted.org/packages/ac/f8/06549565caa026e540b7e7bab5c5a90eb7ca986015f4c48dace243cd24d9/kiwisolver-1.5.0-cp310-cp310-macosx_10_9_universal2.whl", hash = "sha256:32cc0a5365239a6ea0c6ed461e8838d053b57e397443c0ca894dcc8e388d4374", size = 122802, upload-time = "2026-03-09T13:12:37.515Z" },
    { url = "https://files.pythonhosted.org/packages/84/eb/8476a0818850c563ff343ea7c9c05dcdcbd689a38e01aa31657df01f91fa/kiwisolver-1.5.0-cp310-cp310-macosx_10_9_x86_64.whl", hash = "sha256:cc0b66c1eec9021353a4b4483afb12dfd50e3669ffbb9152d6842eb34c7e29fd", size = 66216, upload-time = "2026-03-09T13:12:38.812Z" },
    { url = "https://files.pythonhosted.org/packages/f3/c4/f9c8a6b4c21aed4198566e45923512986d6cef530e7263b3a5f823546561/kiwisolver-1.5.0-cp310-cp310-macosx_11_0_arm64.whl", hash = "sha256:86e0287879f75621ae85197b0877ed2f8b7aa57b511c7331dce2eb6f4de7d476", size = 63917, upload-time = "2026-03-09T13:12:40.053Z" },
    { url = "https://files.pythonhosted.org/packages/f1/0e/ba4ae25d03722f64de8b2c13e80d82ab537a06b30fc7065183c6439357e3/kiwisolver-1.5.0-cp310-cp310-manylinux_2_12_x86_64.manylinux2010_x86_64.whl", hash = "sha256:62f59da443c4f4849f73a51a193b1d9d258dcad0c41bc4d1b8fb2bcc04bfeb22", size = 1628776, upload-time = "2026-03-09T13:12:41.976Z" },
    { url = "https://files.pythonhosted.org/packages/8a/e4/3f43a011bc8a0860d1c96f84d32fa87439d3feedf66e672fef03bf5e8bac/kiwisolver-1.5.0-cp310-cp310-manylinux_2_24_aarch64.manylinux_2_28_aarch64.whl", hash = "sha256:9190426b7aa26c5229501fa297b8d0653cfd3f5a36f7990c264e157cbf886b3b", size = 1228164, upload-time = "2026-03-09T13:12:44.002Z" },
    { url = "https://files.pythonhosted.org/packages/4b/34/3a901559a1e0c218404f9a61a93be82d45cb8f44453ba43088644980f033/kiwisolver-1.5.0-cp310-cp310-manylinux_2_24_ppc64le.manylinux_2_28_ppc64le.whl", hash = "sha256:c8277104ded0a51e699c8c3aff63ce2c56d4ed5519a5f73e0fd7057f959a2b9e", size = 1246656, upload-time = "2026-03-09T13:12:45.557Z" },
    { url = "https://files.pythonhosted.org/packages/87/9e/f78c466ea20527822b95ad38f141f2de1dcd7f23fb8716b002b0d91bbe59/kiwisolver-1.5.0-cp310-cp310-manylinux_2_24_s390x.manylinux_2_28_s390x.whl", hash = "sha256:8f9baf6f0a6e7571c45c8863010b45e837c3ee1c2c77fcd6ef423be91b21fedb", size = 1295562, upload-time = "2026-03-09T13:12:47.562Z" },
    { url = "https://files.pythonhosted.org/packages/0a/66/fd0e4a612e3a286c24e6d6f3a5428d11258ed1909bc530ba3b59807fd980/kiwisolver-1.5.0-cp310-cp310-musllinux_1_2_aarch64.whl", hash = "sha256:cff8e5383db4989311f99e814feeb90c4723eb4edca425b9d5d9c3fefcdd9537", size = 2178473, upload-time = "2026-03-09T13:12:50.254Z" },
    { url = "https://files.pythonhosted.org/packages/dc/8e/6cac929e0049539e5ee25c1ee937556f379ba5204840d03008363ced662d/kiwisolver-1.5.0-cp310-cp310-musllinux_1_2_ppc64le.whl", hash = "sha256:ebae99ed6764f2b5771c522477b311be313e8841d2e0376db2b10922daebbba4", size = 2274035, upload-time = "2026-03-09T13:12:51.785Z" },
    { url = "https://files.pythonhosted.org/packages/ca/d3/9d0c18f1b52ea8074b792452cf17f1f5a56bd0302a85191f405cfbf9da16/kiwisolver-1.5.0-cp310-cp310-musllinux_1_2_s390x.whl", hash = "sha256:d5cd5189fc2b6a538b75ae45433140c4823463918f7b1617c31e68b085c0022c", size = 2443217, upload-time = "2026-03-09T13:12:53.329Z" },
    { url = "https://files.pythonhosted.org/packages/45/2a/6e19368803a038b2a90857bf4ee9e3c7b667216d045866bf22d3439fd75e/kiwisolver-1.5.0-cp310-cp310-musllinux_1_2_x86_64.whl", hash = "sha256:f42c23db5d1521218a3276bb08666dcb662896a0be7347cba864eca45ff64ede", size = 2249196, upload-time = "2026-03-09T13:12:55.057Z" },
    { url = "https://files.pythonhosted.org/packages/75/2b/3f641dfcbe72e222175d626bacf2f72c3b34312afec949dd1c50afa400f5/kiwisolver-1.5.0-cp310-cp310-win_amd64.whl", hash = "sha256:94eff26096eb5395136634622515b234ecb6c9979824c1f5004c6e3c3c85ccd2", size = 73389, upload-time = "2026-03-09T13:12:56.496Z" },
    { url = "https://files.pythonhosted.org/packages/da/88/299b137b9e0025d8982e03d2d52c123b0a2b159e84b0ef1501ef446339cf/kiwisolver-1.5.0-cp310-cp310-win_arm64.whl", hash = "sha256:dd952e03bfbb096cfe2dd35cd9e00f269969b67536cb4370994afc20ff2d0875", size = 64782, upload-time = "2026-03-09T13:12:57.609Z" },
    { url = "https://files.pythonhosted.org/packages/12/dd/a495a9c104be1c476f0386e714252caf2b7eca883915422a64c50b88c6f5/kiwisolver-1.5.0-cp311-cp311-macosx_10_9_universal2.whl", hash = "sha256:9eed0f7edbb274413b6ee781cca50541c8c0facd3d6fd289779e494340a2b85c", size = 122798, upload-time = "2026-03-09T13:12:58.963Z" },
    { url = "https://files.pythonhosted.org/packages/11/60/37b4047a2af0cf5ef6d8b4b26e91829ae6fc6a2d1f74524bcb0e7cd28a32/kiwisolver-1.5.0-cp311-cp311-macosx_10_9_x86_64.whl", hash = "sha256:3c4923e404d6bcd91b6779c009542e5647fef32e4a5d75e115e3bbac6f2335eb", size = 66216, upload-time = "2026-03-09T13:13:00.155Z" },
    { url = "https://files.pythonhosted.org/packages/0a/aa/510dc933d87767584abfe03efa445889996c70c2990f6f87c3ebaa0a18c5/kiwisolver-1.5.0-cp311-cp311-macosx_11_0_arm64.whl", hash = "sha256:0df54df7e686afa55e6f21fb86195224a6d9beb71d637e8d7920c95cf0f89aac", size = 63911, upload-time = "2026-03-09T13:13:01.671Z" },
    { url = "https://files.pythonhosted.org/packages/80/46/bddc13df6c2a40741e0cc7865bb1c9ed4796b6760bd04ce5fae3928ef917/kiwisolver-1.5.0-cp311-cp311-manylinux2014_x86_64.manylinux_2_17_x86_64.whl", hash = "sha256:2517e24d7315eb51c10664cdb865195df38ab74456c677df67bb47f12d088a27", size = 1438209, upload-time = "2026-03-09T13:13:03.385Z" },
    { url = "https://files.pythonhosted.org/packages/fd/d6/76621246f5165e5372f02f5e6f3f48ea336a8f9e96e43997d45b240ed8cd/kiwisolver-1.5.0-cp311-cp311-manylinux_2_24_aarch64.manylinux_2_28_aarch64.whl", hash = "sha256:ff710414307fefa903e0d9bdf300972f892c23477829f49504e59834f4195398", size = 1248888, upload-time = "2026-03-09T13:13:05.231Z" },
    { url = "https://files.pythonhosted.org/packages/b2/c1/31559ec6fb39a5b48035ce29bb63ade628f321785f38c384dee3e2c08bc1/kiwisolver-1.5.0-cp311-cp311-manylinux_2_24_ppc64le.manylinux_2_28_ppc64le.whl", hash = "sha256:6176c1811d9d5a04fa391c490cc44f451e240697a16977f11c6f722efb9041db", size = 1266304, upload-time = "2026-03-09T13:13:06.743Z" },
    { url = "https://files.pythonhosted.org/packages/5e/ef/1cb8276f2d29cc6a41e0a042f27946ca347d3a4a75acf85d0a16aa6dcc82/kiwisolver-1.5.0-cp311-cp311-manylinux_2_24_s390x.manylinux_2_28_s390x.whl", hash = "sha256:50847dca5d197fcbd389c805aa1a1cf32f25d2e7273dc47ab181a517666b68cc", size = 1319650, upload-time = "2026-03-09T13:13:08.607Z" },
    { url = "https://files.pythonhosted.org/packages/4c/e4/5ba3cecd7ce6236ae4a80f67e5d5531287337d0e1f076ca87a5abe4cd5d0/kiwisolver-1.5.0-cp311-cp311-manylinux_2_39_riscv64.whl", hash = "sha256:01808c6d15f4c3e8559595d6d1fe6411c68e4a3822b4b9972b44473b24f4e679", size = 970949, upload-time = "2026-03-09T13:13:10.299Z" },
    { url = "https://files.pythonhosted.org/packages/5a/69/dc61f7ae9a2f071f26004ced87f078235b5507ab6e5acd78f40365655034/kiwisolver-1.5.0-cp311-cp311-musllinux_1_2_aarch64.whl", hash = "sha256:f1f9f4121ec58628c96baa3de1a55a4e3a333c5102c8e94b64e23bf7b2083309", size = 2199125, upload-time = "2026-03-09T13:13:11.841Z" },
    { url = "https://files.pythonhosted.org/packages/e5/7b/abbe0f1b5afa85f8d084b73e90e5f801c0939eba16ac2e49af7c61a6c28d/kiwisolver-1.5.0-cp311-cp311-musllinux_1_2_ppc64le.whl", hash = "sha256:b7d335370ae48a780c6e6a6bbfa97342f563744c39c35562f3f367665f5c1de2", size = 2293783, upload-time = "2026-03-09T13:13:14.399Z" },
    { url = "https://files.pythonhosted.org/packages/8a/80/5908ae149d96d81580d604c7f8aefd0e98f4fd728cf172f477e9f2a81744/kiwisolver-1.5.0-cp311-cp311-musllinux_1_2_riscv64.whl", hash = "sha256:800ee55980c18545af444d93fdd60c56b580db5cc54867d8cbf8a1dc0829938c", size = 1960726, upload-time = "2026-03-09T13:13:16.047Z" },
    { url = "https://files.pythonhosted.org/packages/84/08/a78cb776f8c085b7143142ce479859cfec086bd09ee638a317040b6ef420/kiwisolver-1.5.0-cp311-cp311-musllinux_1_2_s390x.whl", hash = "sha256:c438f6ca858697c9ab67eb28246c92508af972e114cac34e57a6d4ba17a3ac08", size = 2464738, upload-time = "2026-03-09T13:13:17.897Z" },
    { url = "https://files.pythonhosted.org/packages/b1/e1/65584da5356ed6cb12c63791a10b208860ac40a83de165cb6a6751a686e3/kiwisolver-1.5.0-cp311-cp311-musllinux_1_2_x86_64.whl", hash = "sha256:8c63c91f95173f9c2a67c7c526b2cea976828a0e7fced9cdcead2802dc10f8a4", size = 2270718, upload-time = "2026-03-09T13:13:19.421Z" },
    { url = "https://files.pythonhosted.org/packages/be/6c/28f17390b62b8f2f520e2915095b3c94d88681ecf0041e75389d9667f202/kiwisolver-1.5.0-cp311-cp311-win_amd64.whl", hash = "sha256:beb7f344487cdcb9e1efe4b7a29681b74d34c08f0043a327a74da852a6749e7b", size = 73480, upload-time = "2026-03-09T13:13:20.818Z" },
    { url = "https://files.pythonhosted.org/packages/d8/0e/2ee5debc4f77a625778fec5501ff3e8036fe361b7ee28ae402a485bb9694/kiwisolver-1.5.0-cp311-cp311-win_arm64.whl", hash = "sha256:ad4ae4ffd1ee9cd11357b4c66b612da9888f4f4daf2f36995eda64bd45370cac", size = 64930, upload-time = "2026-03-09T13:13:21.997Z" },
    { url = "https://files.pythonhosted.org/packages/4d/b2/818b74ebea34dabe6d0c51cb1c572e046730e64844da6ed646d5298c40ce/kiwisolver-1.5.0-cp312-cp312-macosx_10_13_universal2.whl", hash = "sha256:4e9750bc21b886308024f8a54ccb9a2cc38ac9fa813bf4348434e3d54f337ff9", size = 123158, upload-time = "2026-03-09T13:13:23.127Z" },
    { url = "https://files.pythonhosted.org/packages/bf/d9/405320f8077e8e1c5c4bd6adc45e1e6edf6d727b6da7f2e2533cf58bff71/kiwisolver-1.5.0-cp312-cp312-macosx_10_13_x86_64.whl", hash = "sha256:72ec46b7eba5b395e0a7b63025490d3214c11013f4aacb4f5e8d6c3041829588", size = 66388, upload-time = "2026-03-09T13:13:24.765Z" },
    { url = "https://files.pythonhosted.org/packages/99/9f/795fedf35634f746151ca8839d05681ceb6287fbed6cc1c9bf235f7887c2/kiwisolver-1.5.0-cp312-cp312-macosx_11_0_arm64.whl", hash = "sha256:ed3a984b31da7481b103f68776f7128a89ef26ed40f4dc41a2223cda7fb24819", size = 64068, upload-time = "2026-03-09T13:13:25.878Z" },
    { url = "https://files.pythonhosted.org/packages/c4/13/680c54afe3e65767bed7ec1a15571e1a2f1257128733851ade24abcefbcc/kiwisolver-1.5.0-cp312-cp312-manylinux2014_x86_64.manylinux_2_17_x86_64.whl", hash = "sha256:bb5136fb5352d3f422df33f0c879a1b0c204004324150cc3b5e3c4f310c9049f", size = 1477934, upload-time = "2026-03-09T13:13:27.166Z" },
    { url = "https://files.pythonhosted.org/packages/c8/2f/cebfcdb60fd6a9b0f6b47a9337198bcbad6fbe15e68189b7011fd914911f/kiwisolver-1.5.0-cp312-cp312-manylinux_2_24_aarch64.manylinux_2_28_aarch64.whl", hash = "sha256:b2af221f268f5af85e776a73d62b0845fc8baf8ef0abfae79d29c77d0e776aaf", size = 1278537, upload-time = "2026-03-09T13:13:28.707Z" },
    { url = "https://files.pythonhosted.org/packages/f2/0d/9b782923aada3fafb1d6b84e13121954515c669b18af0c26e7d21f579855/kiwisolver-1.5.0-cp312-cp312-manylinux_2_24_ppc64le.manylinux_2_28_ppc64le.whl", hash = "sha256:b0f172dc8ffaccb8522d7c5d899de00133f2f1ca7b0a49b7da98e901de87bf2d", size = 1296685, upload-time = "2026-03-09T13:13:30.528Z" },
    { url = "https://files.pythonhosted.org/packages/27/70/83241b6634b04fe44e892688d5208332bde130f38e610c0418f9ede47ded/kiwisolver-1.5.0-cp312-cp312-manylinux_2_24_s390x.manylinux_2_28_s390x.whl", hash = "sha256:6ab8ba9152203feec73758dad83af9a0bbe05001eb4639e547207c40cfb52083", size = 1346024, upload-time = "2026-03-09T13:13:32.818Z" },
    { url = "https://files.pythonhosted.org/packages/e4/db/30ed226fb271ae1a6431fc0fe0edffb2efe23cadb01e798caeb9f2ceae8f/kiwisolver-1.5.0-cp312-cp312-manylinux_2_39_riscv64.whl", hash = "sha256:cdee07c4d7f6d72008d3f73b9bf027f4e11550224c7c50d8df1ae4a37c1402a6", size = 987241, upload-time = "2026-03-09T13:13:34.435Z" },
    { url = "https://files.pythonhosted.org/packages/ec/bd/c314595208e4c9587652d50959ead9e461995389664e490f4dce7ff0f782/kiwisolver-1.5.0-cp312-cp312-musllinux_1_2_aarch64.whl", hash = "sha256:7c60d3c9b06fb23bd9c6139281ccbdc384297579ae037f08ae90c69f6845c0b1", size = 2227742, upload-time = "2026-03-09T13:13:36.4Z" },
    { url = "https://files.pythonhosted.org/packages/c1/43/0499cec932d935229b5543d073c2b87c9c22846aab48881e9d8d6e742a2d/kiwisolver-1.5.0-cp312-cp312-musllinux_1_2_ppc64le.whl", hash = "sha256:e315e5ec90d88e140f57696ff85b484ff68bb311e36f2c414aa4286293e6dee0", size = 2323966, upload-time = "2026-03-09T13:13:38.204Z" },
    { url = "https://files.pythonhosted.org/packages/3d/6f/79b0d760907965acfd9d61826a3d41f8f093c538f55cd2633d3f0db269f6/kiwisolver-1.5.0-cp312-cp312-musllinux_1_2_riscv64.whl", hash = "sha256:1465387ac63576c3e125e5337a6892b9e99e0627d52317f3ca79e6930d889d15", size = 1977417, upload-time = "2026-03-09T13:13:39.966Z" },
    { url = "https://files.pythonhosted.org/packages/ab/31/01d0537c41cb75a551a438c3c7a80d0c60d60b81f694dac83dd436aec0d0/kiwisolver-1.5.0-cp312-cp312-musllinux_1_2_s390x.whl", hash = "sha256:530a3fd64c87cffa844d4b6b9768774763d9caa299e9b75d8eca6a4423b31314", size = 2491238, upload-time = "2026-03-09T13:13:41.698Z" },
    { url = "https://files.pythonhosted.org/packages/e4/34/8aefdd0be9cfd00a44509251ba864f5caf2991e36772e61c408007e7f417/kiwisolver-1.5.0-cp312-cp312-musllinux_1_2_x86_64.whl", hash = "sha256:1d9daea4ea6b9be74fe2f01f7fbade8d6ffab263e781274cffca0dba9be9eec9", size = 2294947, upload-time = "2026-03-09T13:13:43.343Z" },
    { url = "https://files.pythonhosted.org/packages/ad/cf/0348374369ca588f8fe9c338fae49fa4e16eeb10ffb3d012f23a54578a9e/kiwisolver-1.5.0-cp312-cp312-win_amd64.whl", hash = "sha256:f18c2d9782259a6dc132fdc7a63c168cbc74b35284b6d75c673958982a378384", size = 73569, upload-time = "2026-03-09T13:13:45.792Z" },
    { url = "https://files.pythonhosted.org/packages/28/26/192b26196e2316e2bd29deef67e37cdf9870d9af8e085e521afff0fed526/kiwisolver-1.5.0-cp312-cp312-win_arm64.whl", hash = "sha256:f7c7553b13f69c1b29a5bde08ddc6d9d0c8bfb84f9ed01c30db25944aeb852a7", size = 64997, upload-time = "2026-03-09T13:13:46.878Z" },
    { url = "https://files.pythonhosted.org/packages/1c/fa/2910df836372d8761bb6eff7d8bdcb1613b5c2e03f260efe7abe34d388a7/kiwisolver-1.5.0-graalpy312-graalpy250_312_native-macosx_10_13_x86_64.whl", hash = "sha256:5ae8e62c147495b01a0f4765c878e9bfdf843412446a247e28df59936e99e797", size = 130262, upload-time = "2026-03-09T13:15:35.629Z" },
    { url = "https://files.pythonhosted.org/packages/0f/41/c5f71f9f00aabcc71fee8b7475e3f64747282580c2fe748961ba29b18385/kiwisolver-1.5.0-graalpy312-graalpy250_312_native-macosx_11_0_arm64.whl", hash = "sha256:f6764a4ccab3078db14a632420930f6186058750df066b8ea2a7106df91d3203", size = 138036, upload-time = "2026-03-09T13:15:36.894Z" },
    { url = "https://files.pythonhosted.org/packages/fa/06/7399a607f434119c6e1fdc8ec89a8d51ccccadf3341dee4ead6bd14caaf5/kiwisolver-1.5.0-graalpy312-graalpy250_312_native-manylinux_2_24_x86_64.manylinux_2_28_x86_64.whl", hash = "sha256:c31c13da98624f957b0fb1b5bae5383b2333c2c3f6793d9825dd5ce79b525cb7", size = 194295, upload-time = "2026-03-09T13:15:38.22Z" },
    { url = "https://files.pythonhosted.org/packages/b5/91/53255615acd2a1eaca307ede3c90eb550bae9c94581f8c00081b6b1c8f44/kiwisolver-1.5.0-graalpy312-graalpy250_312_native-win_amd64.whl", hash = "sha256:1f1489f769582498610e015a8ef2d36f28f505ab3096d0e16b4858a9ec214f57", size = 75987, upload-time = "2026-03-09T13:15:39.65Z" },
    { url = "https://files.pythonhosted.org/packages/17/6f/6fd4f690a40c2582fa34b97d2678f718acf3706b91d270c65ecb455d0a06/kiwisolver-1.5.0-pp310-pypy310_pp73-macosx_10_15_x86_64.whl", hash = "sha256:295d9ffe712caa9f8a3081de8d32fc60191b4b51c76f02f951fd8407253528f4", size = 59606, upload-time = "2026-03-09T13:15:40.81Z" },
    { url = "https://files.pythonhosted.org/packages/82/a0/2355d5e3b338f13ce63f361abb181e3b6ea5fffdb73f739b3e80efa76159/kiwisolver-1.5.0-pp310-pypy310_pp73-macosx_11_0_arm64.whl", hash = "sha256:51e8c4084897de9f05898c2c2a39af6318044ae969d46ff7a34ed3f96274adca", size = 57537, upload-time = "2026-03-09T13:15:42.071Z" },
    { url = "https://files.pythonhosted.org/packages/c8/b9/1d50e610ecadebe205b71d6728fd224ce0e0ca6aba7b9cbe1da049203ac5/kiwisolver-1.5.0-pp310-pypy310_pp73-manylinux2014_x86_64.manylinux_2_17_x86_64.whl", hash = "sha256:b83af57bdddef03c01a9138034c6ff03181a3028d9a1003b301eb1a55e161a3f", size = 79888, upload-time = "2026-03-09T13:15:43.317Z" },
    { url = "https://files.pythonhosted.org/packages/cd/ee/b85ffcd75afed0357d74f0e6fc02a4507da441165de1ca4760b9f496390d/kiwisolver-1.5.0-pp310-pypy310_pp73-manylinux_2_24_aarch64.manylinux_2_28_aarch64.whl", hash = "sha256:bf4679a3d71012a7c2bf360e5cd878fbd5e4fcac0896b56393dec239d81529ed", size = 77584, upload-time = "2026-03-09T13:15:44.605Z" },
    { url = "https://files.pythonhosted.org/packages/6b/dd/644d0dde6010a8583b4cd66dd41c5f83f5325464d15c4f490b3340ab73b4/kiwisolver-1.5.0-pp310-pypy310_pp73-win_amd64.whl", hash = "sha256:41024ed50e44ab1a60d3fe0a9d15a4ccc9f5f2b1d814ff283c8d01134d5b81bc", size = 73390, upload-time = "2026-03-09T13:15:45.832Z" },
    { url = "https://files.pythonhosted.org/packages/e9/eb/5fcbbbf9a0e2c3a35effb88831a483345326bbc3a030a3b5b69aee647f84/kiwisolver-1.5.0-pp311-pypy311_pp73-macosx_10_15_x86_64.whl", hash = "sha256:ec4c85dc4b687c7f7f15f553ff26a98bfe8c58f5f7f0ac8905f0ba4c7be60232", size = 59532, upload-time = "2026-03-09T13:15:47.047Z" },
    { url = "https://files.pythonhosted.org/packages/c3/9b/e17104555bb4db148fd52327feea1e96be4b88e8e008b029002c281a21ab/kiwisolver-1.5.0-pp311-pypy311_pp73-macosx_11_0_arm64.whl", hash = "sha256:12e91c215a96e39f57989c8912ae761286ac5a9584d04030ceb3368a357f017a", size = 57420, upload-time = "2026-03-09T13:15:48.199Z" },
    { url = "https://files.pythonhosted.org/packages/48/44/2b5b95b7aa39fb2d8d9d956e0f3d5d45aef2ae1d942d4c3ffac2f9cfed1a/kiwisolver-1.5.0-pp311-pypy311_pp73-manylinux2014_x86_64.manylinux_2_17_x86_64.whl", hash = "sha256:be4a51a55833dc29ab5d7503e7bcb3b3af3402d266018137127450005cdfe737", size = 79892, upload-time = "2026-03-09T13:15:49.694Z" },
    { url = "https://files.pythonhosted.org/packages/52/7d/7157f9bba6b455cfb4632ed411e199fc8b8977642c2b12082e1bd9e6d173/kiwisolver-1.5.0-pp311-pypy311_pp73-manylinux_2_24_aarch64.manylinux_2_28_aarch64.whl", hash = "sha256:daae526907e262de627d8f70058a0f64acc9e2641c164c99c8f594b34a799a16", size = 77603, upload-time = "2026-03-09T13:15:50.945Z" },
    { url = "https://files.pythonhosted.org/packages/0a/dd/8050c947d435c8d4bc94e3252f4d8bb8a76cfb424f043a8680be637a57f1/kiwisolver-1.5.0-pp311-pypy311_pp73-win_amd64.whl", hash = "sha256:59cd8683f575d96df5bb48f6add94afc055012c29e28124fcae2b63661b9efb1", size = 73558, upload-time = "2026-03-09T13:15:52.112Z" },
]

[[package]]
name = "llvmlite"
version = "0.47.0"
source = { registry = "https://pypi.org/simple" }
sdist = { url = "https://files.pythonhosted.org/packages/01/88/a8952b6d5c21e74cbf158515b779666f692846502623e9e3c39d8e8ba25f/llvmlite-0.47.0.tar.gz", hash = "sha256:62031ce968ec74e95092184d4b0e857e444f8fdff0b8f9213707699570c33ccc", size = 193614, upload-time = "2026-03-31T18:29:53.497Z" }
wheels = [
    { url = "https://files.pythonhosted.org/packages/f4/f5/a1bde3aa8c43524b0acaf3f72fb3d80a32dd29dbb42d7dc434f84584cdcc/llvmlite-0.47.0-cp310-cp310-macosx_11_0_arm64.whl", hash = "sha256:41270b0b1310717f717cf6f2a9c68d3c43bd7905c33f003825aebc361d0d1b17", size = 37232772, upload-time = "2026-03-31T18:28:12.198Z" },
    { url = "https://files.pythonhosted.org/packages/7c/fb/76d88fc05ee1f9c1a6efe39eb493c4a727e5d1690412469017cd23bcb776/llvmlite-0.47.0-cp310-cp310-manylinux2014_x86_64.manylinux_2_17_x86_64.whl", hash = "sha256:f9d118bc1dd7623e0e65ca9ac485ec6dd543c3b77bc9928ddc45ebd34e1e30a7", size = 56275179, upload-time = "2026-03-31T18:28:15.725Z" },
    { url = "https://files.pythonhosted.org/packages/4d/08/29da7f36217abd56a0c389ef9a18bea47960826e691ced1a36c92c6ce93c/llvmlite-0.47.0-cp310-cp310-manylinux_2_27_aarch64.manylinux_2_28_aarch64.whl", hash = "sha256:9ea5cfb04a6ab5b18e46be72b41b015975ba5980c4ddb41f1975b83e19031063", size = 55128632, upload-time = "2026-03-31T18:28:19.946Z" },
    { url = "https://files.pythonhosted.org/packages/df/f8/5e12e9ed447d65f04acf6fcf2d79cded2355640b5131a46cee4c99a5949d/llvmlite-0.47.0-cp310-cp310-win_amd64.whl", hash = "sha256:166b896a2262a2039d5fc52df5ee1659bd1ccd081183df7a2fba1b74702dd5ea", size = 38138402, upload-time = "2026-03-31T18:28:23.327Z" },
    { url = "https://files.pythonhosted.org/packages/34/0b/b9d1911cfefa61399821dfb37f486d83e0f42630a8d12f7194270c417002/llvmlite-0.47.0-cp311-cp311-macosx_11_0_arm64.whl", hash = "sha256:74090f0dcfd6f24ebbef3f21f11e38111c4d7e6919b54c4416e1e357c3446b07", size = 37232770, upload-time = "2026-03-31T18:28:26.765Z" },
    { url = "https://files.pythonhosted.org/packages/46/27/5799b020e4cdfb25a7c951c06a96397c135efcdc21b78d853bbd9c814c7d/llvmlite-0.47.0-cp311-cp311-manylinux2014_x86_64.manylinux_2_17_x86_64.whl", hash = "sha256:ca14f02e29134e837982497959a8e2193d6035235de1cb41a9cb2bd6da4eedbb", size = 56275177, upload-time = "2026-03-31T18:28:31.01Z" },
    { url = "https://files.pythonhosted.org/packages/7e/51/48a53fedf01cb1f3f43ef200be17ebf83c8d9a04018d3783c1a226c342c2/llvmlite-0.47.0-cp311-cp311-manylinux_2_27_aarch64.manylinux_2_28_aarch64.whl", hash = "sha256:12a69d4bb05f402f30477e21eeabe81911e7c251cecb192bed82cd83c9db10d8", size = 55128631, upload-time = "2026-03-31T18:28:36.046Z" },
    { url = "https://files.pythonhosted.org/packages/a2/50/59227d06bdc96e23322713c381af4e77420949d8cd8a042c79e0043096cc/llvmlite-0.47.0-cp311-cp311-win_amd64.whl", hash = "sha256:c37d6eb7aaabfa83ab9c2ff5b5cdb95a5e6830403937b2c588b7490724e05327", size = 38138400, upload-time = "2026-03-31T18:28:40.076Z" },
    { url = "https://files.pythonhosted.org/packages/fa/48/4b7fe0e34c169fa2f12532916133e0b219d2823b540733651b34fdac509a/llvmlite-0.47.0-cp312-cp312-macosx_11_0_arm64.whl", hash = "sha256:306a265f408c259067257a732c8e159284334018b4083a9e35f67d19792b164f", size = 37232769, upload-time = "2026-03-31T18:28:43.735Z" },
    { url = "https://files.pythonhosted.org/packages/e6/4b/e3f2cd17822cf772a4a51a0a8080b0032e6d37b2dbe8cfb724eac4e31c52/llvmlite-0.47.0-cp312-cp312-manylinux2014_x86_64.manylinux_2_17_x86_64.whl", hash = "sha256:5853bf26160857c0c2573415ff4efe01c4c651e59e2c55c2a088740acfee51cd", size = 56275178, upload-time = "2026-03-31T18:28:48.342Z" },
    { url = "https://files.pythonhosted.org/packages/b6/55/a3b4a543185305a9bdf3d9759d53646ed96e55e7dfd43f53e7a421b8fbae/llvmlite-0.47.0-cp312-cp312-manylinux_2_27_aarch64.manylinux_2_28_aarch64.whl", hash = "sha256:003bcf7fa579e14db59c1a1e113f93ab8a06b56a4be31c7f08264d1d4072d077", size = 55128632, upload-time = "2026-03-31T18:28:52.901Z" },
    { url = "https://files.pythonhosted.org/packages/2f/f5/d281ae0f79378a5a91f308ea9fdb9f9cc068fddd09629edc0725a5a8fde1/llvmlite-0.47.0-cp312-cp312-win_amd64.whl", hash = "sha256:f3079f25bdc24cd9d27c4b2b5e68f5f60c4fdb7e8ad5ee2b9b006007558f9df7", size = 38138692, upload-time = "2026-03-31T18:28:57.147Z" },
]

[[package]]
name = "markupsafe"
version = "3.0.3"
source = { registry = "https://pypi.org/simple" }
sdist = { url = "https://files.pythonhosted.org/packages/7e/99/7690b6d4034fffd95959cbe0c02de8deb3098cc577c67bb6a24fe5d7caa7/markupsafe-3.0.3.tar.gz", hash = "sha256:722695808f4b6457b320fdc131280796bdceb04ab50fe1795cd540799ebe1698", size = 80313, upload-time = "2025-09-27T18:37:40.426Z" }
wheels = [
    { url = "https://files.pythonhosted.org/packages/e8/4b/3541d44f3937ba468b75da9eebcae497dcf67adb65caa16760b0a6807ebb/markupsafe-3.0.3-cp310-cp310-macosx_10_9_x86_64.whl", hash = "sha256:2f981d352f04553a7171b8e44369f2af4055f888dfb147d55e42d29e29e74559", size = 11631, upload-time = "2025-09-27T18:36:05.558Z" },
    { url = "https://files.pythonhosted.org/packages/98/1b/fbd8eed11021cabd9226c37342fa6ca4e8a98d8188a8d9b66740494960e4/markupsafe-3.0.3-cp310-cp310-macosx_11_0_arm64.whl", hash = "sha256:e1c1493fb6e50ab01d20a22826e57520f1284df32f2d8601fdd90b6304601419", size = 12057, upload-time = "2025-09-27T18:36:07.165Z" },
    { url = "https://files.pythonhosted.org/packages/40/01/e560d658dc0bb8ab762670ece35281dec7b6c1b33f5fbc09ebb57a185519/markupsafe-3.0.3-cp310-cp310-manylinux2014_aarch64.manylinux_2_17_aarch64.manylinux_2_28_aarch64.whl", hash = "sha256:1ba88449deb3de88bd40044603fafffb7bc2b055d626a330323a9ed736661695", size = 22050, upload-time = "2025-09-27T18:36:08.005Z" },
    { url = "https://files.pythonhosted.org/packages/af/cd/ce6e848bbf2c32314c9b237839119c5a564a59725b53157c856e90937b7a/markupsafe-3.0.3-cp310-cp310-manylinux2014_x86_64.manylinux_2_17_x86_64.manylinux_2_28_x86_64.whl", hash = "sha256:f42d0984e947b8adf7dd6dde396e720934d12c506ce84eea8476409563607591", size = 20681, upload-time = "2025-09-27T18:36:08.881Z" },
    { url = "https://files.pythonhosted.org/packages/c9/2a/b5c12c809f1c3045c4d580b035a743d12fcde53cf685dbc44660826308da/markupsafe-3.0.3-cp310-cp310-manylinux_2_31_riscv64.manylinux_2_39_riscv64.whl", hash = "sha256:c0c0b3ade1c0b13b936d7970b1d37a57acde9199dc2aecc4c336773e1d86049c", size = 20705, upload-time = "2025-09-27T18:36:10.131Z" },
    { url = "https://files.pythonhosted.org/packages/cf/e3/9427a68c82728d0a88c50f890d0fc072a1484de2f3ac1ad0bfc1a7214fd5/markupsafe-3.0.3-cp310-cp310-musllinux_1_2_aarch64.whl", hash = "sha256:0303439a41979d9e74d18ff5e2dd8c43ed6c6001fd40e5bf2e43f7bd9bbc523f", size = 21524, upload-time = "2025-09-27T18:36:11.324Z" },
    { url = "https://files.pythonhosted.org/packages/bc/36/23578f29e9e582a4d0278e009b38081dbe363c5e7165113fad546918a232/markupsafe-3.0.3-cp310-cp310-musllinux_1_2_riscv64.whl", hash = "sha256:d2ee202e79d8ed691ceebae8e0486bd9a2cd4794cec4824e1c99b6f5009502f6", size = 20282, upload-time = "2025-09-27T18:36:12.573Z" },
    { url = "https://files.pythonhosted.org/packages/56/21/dca11354e756ebd03e036bd8ad58d6d7168c80ce1fe5e75218e4945cbab7/markupsafe-3.0.3-cp310-cp310-musllinux_1_2_x86_64.whl", hash = "sha256:177b5253b2834fe3678cb4a5f0059808258584c559193998be2601324fdeafb1", size = 20745, upload-time = "2025-09-27T18:36:13.504Z" },
    { url = "https://files.pythonhosted.org/packages/87/99/faba9369a7ad6e4d10b6a5fbf71fa2a188fe4a593b15f0963b73859a1bbd/markupsafe-3.0.3-cp310-cp310-win32.whl", hash = "sha256:2a15a08b17dd94c53a1da0438822d70ebcd13f8c3a95abe3a9ef9f11a94830aa", size = 14571, upload-time = "2025-09-27T18:36:14.779Z" },
    { url = "https://files.pythonhosted.org/packages/d6/25/55dc3ab959917602c96985cb1253efaa4ff42f71194bddeb61eb7278b8be/markupsafe-3.0.3-cp310-cp310-win_amd64.whl", hash = "sha256:c4ffb7ebf07cfe8931028e3e4c85f0357459a3f9f9490886198848f4fa002ec8", size = 15056, upload-time = "2025-09-27T18:36:16.125Z" },
    { url = "https://files.pythonhosted.org/packages/d0/9e/0a02226640c255d1da0b8d12e24ac2aa6734da68bff14c05dd53b94a0fc3/markupsafe-3.0.3-cp310-cp310-win_arm64.whl", hash = "sha256:e2103a929dfa2fcaf9bb4e7c091983a49c9ac3b19c9061b6d5427dd7d14d81a1", size = 13932, upload-time = "2025-09-27T18:36:17.311Z" },
    { url = "https://files.pythonhosted.org/packages/08/db/fefacb2136439fc8dd20e797950e749aa1f4997ed584c62cfb8ef7c2be0e/markupsafe-3.0.3-cp311-cp311-macosx_10_9_x86_64.whl", hash = "sha256:1cc7ea17a6824959616c525620e387f6dd30fec8cb44f649e31712db02123dad", size = 11631, upload-time = "2025-09-27T18:36:18.185Z" },
    { url = "https://files.pythonhosted.org/packages/e1/2e/5898933336b61975ce9dc04decbc0a7f2fee78c30353c5efba7f2d6ff27a/markupsafe-3.0.3-cp311-cp311-macosx_11_0_arm64.whl", hash = "sha256:4bd4cd07944443f5a265608cc6aab442e4f74dff8088b0dfc8238647b8f6ae9a", size = 12058, upload-time = "2025-09-27T18:36:19.444Z" },
    { url = "https://files.pythonhosted.org/packages/1d/09/adf2df3699d87d1d8184038df46a9c80d78c0148492323f4693df54e17bb/markupsafe-3.0.3-cp311-cp311-manylinux2014_aarch64.manylinux_2_17_aarch64.manylinux_2_28_aarch64.whl", hash = "sha256:6b5420a1d9450023228968e7e6a9ce57f65d148ab56d2313fcd589eee96a7a50", size = 24287, upload-time = "2025-09-27T18:36:20.768Z" },
    { url = "https://files.pythonhosted.org/packages/30/ac/0273f6fcb5f42e314c6d8cd99effae6a5354604d461b8d392b5ec9530a54/markupsafe-3.0.3-cp311-cp311-manylinux2014_x86_64.manylinux_2_17_x86_64.manylinux_2_28_x86_64.whl", hash = "sha256:0bf2a864d67e76e5c9a34dc26ec616a66b9888e25e7b9460e1c76d3293bd9dbf", size = 22940, upload-time = "2025-09-27T18:36:22.249Z" },
    { url = "https://files.pythonhosted.org/packages/19/ae/31c1be199ef767124c042c6c3e904da327a2f7f0cd63a0337e1eca2967a8/markupsafe-3.0.3-cp311-cp311-manylinux_2_31_riscv64.manylinux_2_39_riscv64.whl", hash = "sha256:bc51efed119bc9cfdf792cdeaa4d67e8f6fcccab66ed4bfdd6bde3e59bfcbb2f", size = 21887, upload-time = "2025-09-27T18:36:23.535Z" },
    { url = "https://files.pythonhosted.org/packages/b2/76/7edcab99d5349a4532a459e1fe64f0b0467a3365056ae550d3bcf3f79e1e/markupsafe-3.0.3-cp311-cp311-musllinux_1_2_aarch64.whl", hash = "sha256:068f375c472b3e7acbe2d5318dea141359e6900156b5b2ba06a30b169086b91a", size = 23692, upload-time = "2025-09-27T18:36:24.823Z" },
    { url = "https://files.pythonhosted.org/packages/a4/28/6e74cdd26d7514849143d69f0bf2399f929c37dc2b31e6829fd2045b2765/markupsafe-3.0.3-cp311-cp311-musllinux_1_2_riscv64.whl", hash = "sha256:7be7b61bb172e1ed687f1754f8e7484f1c8019780f6f6b0786e76bb01c2ae115", size = 21471, upload-time = "2025-09-27T18:36:25.95Z" },
    { url = "https://files.pythonhosted.org/packages/62/7e/a145f36a5c2945673e590850a6f8014318d5577ed7e5920a4b3448e0865d/markupsafe-3.0.3-cp311-cp311-musllinux_1_2_x86_64.whl", hash = "sha256:f9e130248f4462aaa8e2552d547f36ddadbeaa573879158d721bbd33dfe4743a", size = 22923, upload-time = "2025-09-27T18:36:27.109Z" },
    { url = "https://files.pythonhosted.org/packages/0f/62/d9c46a7f5c9adbeeeda52f5b8d802e1094e9717705a645efc71b0913a0a8/markupsafe-3.0.3-cp311-cp311-win32.whl", hash = "sha256:0db14f5dafddbb6d9208827849fad01f1a2609380add406671a26386cdf15a19", size = 14572, upload-time = "2025-09-27T18:36:28.045Z" },
    { url = "https://files.pythonhosted.org/packages/83/8a/4414c03d3f891739326e1783338e48fb49781cc915b2e0ee052aa490d586/markupsafe-3.0.3-cp311-cp311-win_amd64.whl", hash = "sha256:de8a88e63464af587c950061a5e6a67d3632e36df62b986892331d4620a35c01", size = 15077, upload-time = "2025-09-27T18:36:29.025Z" },
    { url = "https://files.pythonhosted.org/packages/35/73/893072b42e6862f319b5207adc9ae06070f095b358655f077f69a35601f0/markupsafe-3.0.3-cp311-cp311-win_arm64.whl", hash = "sha256:3b562dd9e9ea93f13d53989d23a7e775fdfd1066c33494ff43f5418bc8c58a5c", size = 13876, upload-time = "2025-09-27T18:36:29.954Z" },
    { url = "https://files.pythonhosted.org/packages/5a/72/147da192e38635ada20e0a2e1a51cf8823d2119ce8883f7053879c2199b5/markupsafe-3.0.3-cp312-cp312-macosx_10_13_x86_64.whl", hash = "sha256:d53197da72cc091b024dd97249dfc7794d6a56530370992a5e1a08983ad9230e", size = 11615, upload-time = "2025-09-27T18:36:30.854Z" },
    { url = "https://files.pythonhosted.org/packages/9a/81/7e4e08678a1f98521201c3079f77db69fb552acd56067661f8c2f534a718/markupsafe-3.0.3-cp312-cp312-macosx_11_0_arm64.whl", hash = "sha256:1872df69a4de6aead3491198eaf13810b565bdbeec3ae2dc8780f14458ec73ce", size = 12020, upload-time = "2025-09-27T18:36:31.971Z" },
    { url = "https://files.pythonhosted.org/packages/1e/2c/799f4742efc39633a1b54a92eec4082e4f815314869865d876824c257c1e/markupsafe-3.0.3-cp312-cp312-manylinux2014_aarch64.manylinux_2_17_aarch64.manylinux_2_28_aarch64.whl", hash = "sha256:3a7e8ae81ae39e62a41ec302f972ba6ae23a5c5396c8e60113e9066ef893da0d", size = 24332, upload-time = "2025-09-27T18:36:32.813Z" },
    { url = "https://files.pythonhosted.org/packages/3c/2e/8d0c2ab90a8c1d9a24f0399058ab8519a3279d1bd4289511d74e909f060e/markupsafe-3.0.3-cp312-cp312-manylinux2014_x86_64.manylinux_2_17_x86_64.manylinux_2_28_x86_64.whl", hash = "sha256:d6dd0be5b5b189d31db7cda48b91d7e0a9795f31430b7f271219ab30f1d3ac9d", size = 22947, upload-time = "2025-09-27T18:36:33.86Z" },
    { url = "https://files.pythonhosted.org/packages/2c/54/887f3092a85238093a0b2154bd629c89444f395618842e8b0c41783898ea/markupsafe-3.0.3-cp312-cp312-manylinux_2_31_riscv64.manylinux_2_39_riscv64.whl", hash = "sha256:94c6f0bb423f739146aec64595853541634bde58b2135f27f61c1ffd1cd4d16a", size = 21962, upload-time = "2025-09-27T18:36:35.099Z" },
    { url = "https://files.pythonhosted.org/packages/c9/2f/336b8c7b6f4a4d95e91119dc8521402461b74a485558d8f238a68312f11c/markupsafe-3.0.3-cp312-cp312-musllinux_1_2_aarch64.whl", hash = "sha256:be8813b57049a7dc738189df53d69395eba14fb99345e0a5994914a3864c8a4b", size = 23760, upload-time = "2025-09-27T18:36:36.001Z" },
    { url = "https://files.pythonhosted.org/packages/32/43/67935f2b7e4982ffb50a4d169b724d74b62a3964bc1a9a527f5ac4f1ee2b/markupsafe-3.0.3-cp312-cp312-musllinux_1_2_riscv64.whl", hash = "sha256:83891d0e9fb81a825d9a6d61e3f07550ca70a076484292a70fde82c4b807286f", size = 21529, upload-time = "2025-09-27T18:36:36.906Z" },
    { url = "https://files.pythonhosted.org/packages/89/e0/4486f11e51bbba8b0c041098859e869e304d1c261e59244baa3d295d47b7/markupsafe-3.0.3-cp312-cp312-musllinux_1_2_x86_64.whl", hash = "sha256:77f0643abe7495da77fb436f50f8dab76dbc6e5fd25d39589a0f1fe6548bfa2b", size = 23015, upload-time = "2025-09-27T18:36:37.868Z" },
    { url = "https://files.pythonhosted.org/packages/2f/e1/78ee7a023dac597a5825441ebd17170785a9dab23de95d2c7508ade94e0e/markupsafe-3.0.3-cp312-cp312-win32.whl", hash = "sha256:d88b440e37a16e651bda4c7c2b930eb586fd15ca7406cb39e211fcff3bf3017d", size = 14540, upload-time = "2025-09-27T18:36:38.761Z" },
    { url = "https://files.pythonhosted.org/packages/aa/5b/bec5aa9bbbb2c946ca2733ef9c4ca91c91b6a24580193e891b5f7dbe8e1e/markupsafe-3.0.3-cp312-cp312-win_amd64.whl", hash = "sha256:26a5784ded40c9e318cfc2bdb30fe164bdb8665ded9cd64d500a34fb42067b1c", size = 15105, upload-time = "2025-09-27T18:36:39.701Z" },
    { url = "https://files.pythonhosted.org/packages/e5/f1/216fc1bbfd74011693a4fd837e7026152e89c4bcf3e77b6692fba9923123/markupsafe-3.0.3-cp312-cp312-win_arm64.whl", hash = "sha256:35add3b638a5d900e807944a078b51922212fb3dedb01633a8defc4b01a3c85f", size = 13906, upload-time = "2025-09-27T18:36:40.689Z" },
]

[[package]]
name = "matplotlib"
version = "3.10.9"
source = { registry = "https://pypi.org/simple" }
dependencies = [
    { name = "contourpy", version = "1.3.2", source = { registry = "https://pypi.org/simple" }, marker = "python_full_version < '3.11'" },
    { name = "contourpy", version = "1.3.3", source = { registry = "https://pypi.org/simple" }, marker = "python_full_version >= '3.11'" },
    { name = "cycler" },
    { name = "fonttools" },
    { name = "kiwisolver" },
    { name = "numpy", version = "2.2.6", source = { registry = "https://pypi.org/simple" }, marker = "python_full_version < '3.11'" },
    { name = "numpy", version = "2.4.6", source = { registry = "https://pypi.org/simple" }, marker = "python_full_version >= '3.11'" },
    { name = "packaging" },
    { name = "pillow" },
    { name = "pyparsing" },
    { name = "python-dateutil" },
]
sdist = { url = "https://files.pythonhosted.org/packages/63/1b/4be5be87d43d327a0cf4de1a56e86f7f84c89312452406cf122efe2839e6/matplotlib-3.10.9.tar.gz", hash = "sha256:fd66508e8c6877d98e586654b608a0456db8d7e8a546eb1e2600efd957302358", size = 34811233, upload-time = "2026-04-24T00:14:13.539Z" }
wheels = [
    { url = "https://files.pythonhosted.org/packages/18/6f/340b04986e67aac6f66c5145ce68bf72c64bed30f92c8913499a6e6b8f99/matplotlib-3.10.9-cp310-cp310-macosx_10_12_x86_64.whl", hash = "sha256:77210dce9cb8153dffc967efaae990543392563d5a376d4dd8539bebcb0ed217", size = 8296625, upload-time = "2026-04-24T00:11:43.376Z" },
    { url = "https://files.pythonhosted.org/packages/bb/2f/127081eb83162053ebb9678ceac64220b93a663e0167432566e9c7c82aab/matplotlib-3.10.9-cp310-cp310-macosx_11_0_arm64.whl", hash = "sha256:1e7698ac9868428e84d2c967424803b2472ff7167d9d6590d4204ed775343c3b", size = 8188790, upload-time = "2026-04-24T00:11:46.556Z" },
    { url = "https://files.pythonhosted.org/packages/fc/b7/d8bcec2626c35f96972bff656299fef4578113ea6193c8fdad324710410c/matplotlib-3.10.9-cp310-cp310-manylinux2014_x86_64.manylinux_2_17_x86_64.whl", hash = "sha256:1aa972116abb4c9d201bf245620b433726cb6856f3bef6a78f776a00f5c92d37", size = 8769389, upload-time = "2026-04-24T00:11:48.959Z" },
    { url = "https://files.pythonhosted.org/packages/12/49/b78e214a527ea732033b7f4d37f7afb504d74ba9d134bd47938230dfb8b1/matplotlib-3.10.9-cp310-cp310-manylinux_2_27_aarch64.manylinux_2_28_aarch64.whl", hash = "sha256:ae2f11957b27ce53497dd4d7b235c4d4f1faf383dfb39d0c5beb833bff883294", size = 9589657, upload-time = "2026-04-24T00:11:51.915Z" },
    { url = "https://files.pythonhosted.org/packages/5f/15/5246f7b43beae19c74dfee651d58d6cc8112e06f77adb4e88cc04f2e3a23/matplotlib-3.10.9-cp310-cp310-musllinux_1_2_x86_64.whl", hash = "sha256:b049278ddce116aaa1c1377ebf58adea909132dfce0281cf7e3a1ea9fc2e2c65", size = 9651983, upload-time = "2026-04-24T00:11:54.766Z" },
    { url = "https://files.pythonhosted.org/packages/75/77/5acecfe672ba0fa1b8c0454f69ce155d1e6fc5852fa7206bf9afaf767121/matplotlib-3.10.9-cp310-cp310-win_amd64.whl", hash = "sha256:82834c3c292d24d3a8aae77cd2d20019de69d692a34a970e4fdb8d33e2ea3dda", size = 8199701, upload-time = "2026-04-24T00:11:58.389Z" },
    { url = "https://files.pythonhosted.org/packages/4c/8c/290f021104741fea63769c31494f5324c0cd249bf536a65a4350767b1f22/matplotlib-3.10.9-cp311-cp311-macosx_10_12_x86_64.whl", hash = "sha256:68cfdcede415f7c8f5577b03303dd94526cdb6d11036cecdc205e08733b2d2bb", size = 8306860, upload-time = "2026-04-24T00:12:01.207Z" },
    { url = "https://files.pythonhosted.org/packages/51/18/325cd32ece1120d1da51cc4e4294c6580190699490183fc2fe8cb6d61ec5/matplotlib-3.10.9-cp311-cp311-macosx_11_0_arm64.whl", hash = "sha256:dfca0129678bd56379db26c52b5d77ed7de314c047492fbdc763aa7501710cfb", size = 8199254, upload-time = "2026-04-24T00:12:04.239Z" },
    { url = "https://files.pythonhosted.org/packages/79/db/e28c1b83e3680740aa78925f5fb2ae4d16207207419ad75ea9fe604f8676/matplotlib-3.10.9-cp311-cp311-manylinux2014_x86_64.manylinux_2_17_x86_64.whl", hash = "sha256:8e436d155fa8a3399dc62683f8f5d0e2e50d25d0144a73edd73f82eec8f4abfb", size = 8777092, upload-time = "2026-04-24T00:12:06.793Z" },
    { url = "https://files.pythonhosted.org/packages/55/fa/3ce7adfe9ba101748f465211660d9c6374c876b671bdb8c2bb6d347e8b94/matplotlib-3.10.9-cp311-cp311-manylinux_2_27_aarch64.manylinux_2_28_aarch64.whl", hash = "sha256:56fc0bd271b00025c6edfdc7c2dcd247372c8e1544971d62e1dc7c17367e8bf9", size = 9595691, upload-time = "2026-04-24T00:12:09.706Z" },
    { url = "https://files.pythonhosted.org/packages/36/c4/6960a76686ed668f2c60f84e9799ba4c0d56abdb36b1577b60c1d061d1ec/matplotlib-3.10.9-cp311-cp311-musllinux_1_2_x86_64.whl", hash = "sha256:a5a6104ed666402ba5106d7f36e0e0cdca4e8d7fa4d39708ca88019e2835a2eb", size = 9659771, upload-time = "2026-04-24T00:12:12.766Z" },
    { url = "https://files.pythonhosted.org/packages/7e/0d/271aace3342157c64700c9ff4c59c7b392f3dbab393692e8db6fbe7ab96c/matplotlib-3.10.9-cp311-cp311-win_amd64.whl", hash = "sha256:d730e984eddf56974c3e72b6129c7ca462ac38dc624338f4b0b23eb23ecba00f", size = 8205112, upload-time = "2026-04-24T00:12:15.773Z" },
    { url = "https://files.pythonhosted.org/packages/e2/ee/cb57ad4754f3e7b9174ce6ce66d9205fb827067e48a9f58ac09d7e7d6b77/matplotlib-3.10.9-cp311-cp311-win_arm64.whl", hash = "sha256:51bf0ddbdc598e060d46c16b5590708f81a1624cefbaaf62f6a81bf9285b8c80", size = 8132310, upload-time = "2026-04-24T00:12:18.645Z" },
    { url = "https://files.pythonhosted.org/packages/35/c6/5581e26c72233ebb2a2a6fed2d24fb7c66b4700120b813f51b0555acf0b6/matplotlib-3.10.9-cp312-cp312-macosx_10_13_x86_64.whl", hash = "sha256:f0c3c28d9fbcc1fe7a03be236d73430cf6409c41fb2383a7ac52fe932b072cb1", size = 8319908, upload-time = "2026-04-24T00:12:21.323Z" },
    { url = "https://files.pythonhosted.org/packages/b7/18/4880dd762e40cd360c1bf06e890c5a97b997e91cb324602b1a19950ad5ce/matplotlib-3.10.9-cp312-cp312-macosx_11_0_arm64.whl", hash = "sha256:41cb28c2bd769aa3e98322c6ab09854cbcc52ab69d2759d681bba3e327b2b320", size = 8216016, upload-time = "2026-04-24T00:12:23.4Z" },
    { url = "https://files.pythonhosted.org/packages/32/91/d024616abdba99e83120e07a20658976f6a343646710760c4a51df126029/matplotlib-3.10.9-cp312-cp312-manylinux2014_x86_64.manylinux_2_17_x86_64.whl", hash = "sha256:ae20801130378b82d647ff5047c07316295b68dc054ca6b3c13519d0ea624285", size = 8789336, upload-time = "2026-04-24T00:12:26.096Z" },
    { url = "https://files.pythonhosted.org/packages/5c/04/030a2f61ef2158f5e4c259487a92ac877732499fb33d871585d89e03c42d/matplotlib-3.10.9-cp312-cp312-manylinux_2_27_aarch64.manylinux_2_28_aarch64.whl", hash = "sha256:6c63ebcd8b4b169eb2f5c200552ae6b8be8999a005b6b507ed76fb8d7d674fe2", size = 9604602, upload-time = "2026-04-24T00:12:29.052Z" },
    { url = "https://files.pythonhosted.org/packages/fc/c2/541e4d09d87bb6b5830fc28b4c887a9a8cf4e1c6cee698a8c05552ae2003/matplotlib-3.10.9-cp312-cp312-musllinux_1_2_x86_64.whl", hash = "sha256:d75d11c949914165976c621b2324f9ef162af7ebf4b057ddf95dd1dba7e5edcf", size = 9670966, upload-time = "2026-04-24T00:12:32.131Z" },
    { url = "https://files.pythonhosted.org/packages/04/a1/4571fc46e7702de8d0c2dc54ad1b2f8e29328dea3ee90831181f7353d93c/matplotlib-3.10.9-cp312-cp312-win_amd64.whl", hash = "sha256:d091f9d758b34aaaaa6331d13574bf01891d903b3dec59bfff458ef7551de5d6", size = 8217462, upload-time = "2026-04-24T00:12:35.226Z" },
    { url = "https://files.pythonhosted.org/packages/4b/d0/2269edb12aa30c13c8bcc9382892e39943ce1d28aab4ec296e0381798e81/matplotlib-3.10.9-cp312-cp312-win_arm64.whl", hash = "sha256:10cc5ce06d10231c36f40e875f3c7e8050362a4ee8f0ee5d29a6b3277d57bb42", size = 8136688, upload-time = "2026-04-24T00:12:37.442Z" },
    { url = "https://files.pythonhosted.org/packages/2c/2b/0e92ad0ac446633f928a1563db4aa8add407e1924faf0ded5b95b35afb27/matplotlib-3.10.9-pp310-pypy310_pp73-macosx_10_15_x86_64.whl", hash = "sha256:1872fb212a05b729e649754a72d5da61d03e0554d76e80303b6f83d1d2c0552b", size = 8293058, upload-time = "2026-04-24T00:13:56.339Z" },
    { url = "https://files.pythonhosted.org/packages/4b/23/74682fd369f5299ceda438fea2a0662e6383b85c9383fb9cdfcf04713e07/matplotlib-3.10.9-pp310-pypy310_pp73-macosx_11_0_arm64.whl", hash = "sha256:985f2238880e2e69093f588f5fe2e46771747febf0649f3cf7f7b7480875317f", size = 8186627, upload-time = "2026-04-24T00:13:58.623Z" },
    { url = "https://files.pythonhosted.org/packages/ca/e8/368aab88f3c4cd8992800f31abfe0670c3e47540ba20a97e9fdbcde594b3/matplotlib-3.10.9-pp310-pypy310_pp73-manylinux2014_x86_64.manylinux_2_17_x86_64.whl", hash = "sha256:6640f75af2c6148293caa0a2b39dd806a492dd66c8a8b04035813e33d0fd2585", size = 8764117, upload-time = "2026-04-24T00:14:01.684Z" },
    { url = "https://files.pythonhosted.org/packages/63/e2/9f66ca6a651a52abfe0d4964ce01439ed34f3f1e119de10ff3a07f403043/matplotlib-3.10.9-pp311-pypy311_pp73-macosx_10_15_x86_64.whl", hash = "sha256:42fb814efabe95c06c1994d8ab5a8385f43a249e23badd3ba931d4308e5bca20", size = 8304420, upload-time = "2026-04-24T00:14:04.57Z" },
    { url = "https://files.pythonhosted.org/packages/e8/e8/467c03568218792906aa87b5e7bb379b605e056ed0c74fe00c051786d925/matplotlib-3.10.9-pp311-pypy311_pp73-macosx_11_0_arm64.whl", hash = "sha256:f76e640a5268850bfda54b5131b1b1941cc685e42c5fa98ed9f2d64038308cba", size = 8197981, upload-time = "2026-04-24T00:14:07.233Z" },
    { url = "https://files.pythonhosted.org/packages/6f/87/afead29192170917537934c6aff4b008c805fff7b1ccea0c79120d96beda/matplotlib-3.10.9-pp311-pypy311_pp73-manylinux2014_x86_64.manylinux_2_17_x86_64.whl", hash = "sha256:3fc0364dfbe1d07f6d15c5ebd0c5bf89e126916e5a8667dd4a7a6e84c36653d4", size = 8774002, upload-time = "2026-04-24T00:14:09.816Z" },
]

[[package]]
name = "moove"
version = "1.1.0"
source = { editable = "." }
dependencies = [
    { name = "dash" },
    { name = "evfuncs" },
    { name = "jinja2" },
    { name = "matplotlib" },
    { name = "numpy", version = "2.2.6", source = { registry = "https://pypi.org/simple" }, marker = "python_full_version < '3.11'" },
    { name = "numpy", version = "2.4.6", source = { registry = "https://pypi.org/simple" }, marker = "python_full_version >= '3.11'" },
    { name = "pandas", version = "2.3.3", source = { registry = "https://pypi.org/simple" }, marker = "python_full_version < '3.11'" },
    { name = "pandas", version = "3.0.3", source = { registry = "https://pypi.org/simple" }, marker = "python_full_version >= '3.11'" },
    { name = "pillow" },
    { name = "pyqt6" },
    { name = "scikit-learn", version = "1.7.2", source = { registry = "https://pypi.org/simple" }, marker = "python_full_version < '3.11'" },
    { name = "scikit-learn", version = "1.8.0", source = { registry = "https://pypi.org/simple" }, marker = "python_full_version >= '3.11'" },
    { name = "scipy", version = "1.15.3", source = { registry = "https://pypi.org/simple" }, marker = "python_full_version < '3.11'" },
    { name = "scipy", version = "1.17.1", source = { registry = "https://pypi.org/simple" }, marker = "python_full_version >= '3.11'" },
    { name = "seaborn" },
    { name = "sounddevice" },
    { name = "torch" },
    { name = "umap-learn" },
]

[package.dev-dependencies]
dev = [
    { name = "pytest" },
    { name = "pytest-qt" },
]

[package.metadata]
requires-dist = [
    { name = "dash", specifier = ">=2.17.1" },
    { name = "evfuncs", specifier = ">=0.3.5.post1" },
    { name = "jinja2", specifier = ">=3.1.4" },
    { name = "matplotlib", specifier = ">=3.9.0" },
    { name = "numpy", specifier = ">=2.1" },
    { name = "pandas", specifier = ">=2.2.2" },
    { name = "pillow", specifier = ">=10.0.0" },
    { name = "pyqt6", specifier = ">=6.5.0" },
    { name = "scikit-learn", specifier = ">=1.5.1" },
    { name = "scipy", specifier = ">=1.13.0" },
    { name = "seaborn", specifier = ">=0.13.2" },
    { name = "sounddevice", specifier = ">=0.5.0" },
    { name = "torch", specifier = ">=2.6.0" },
    { name = "umap-learn", specifier = ">=0.5.6" },
]

[package.metadata.requires-dev]
dev = [
    { name = "pytest", specifier = ">=8.4.2" },
    { name = "pytest-qt", specifier = ">=4.5.0" },
]

[[package]]
name = "mpmath"
version = "1.3.0"
source = { registry = "https://pypi.org/simple" }
sdist = { url = "https://files.pythonhosted.org/packages/e0/47/dd32fa426cc72114383ac549964eecb20ecfd886d1e5ccf5340b55b02f57/mpmath-1.3.0.tar.gz", hash = "sha256:7a28eb2a9774d00c7bc92411c19a89209d5da7c4c9a9e227be8330a23a25b91f", size = 508106, upload-time = "2023-03-07T16:47:11.061Z" }
wheels = [
    { url = "https://files.pythonhosted.org/packages/43/e3/7d92a15f894aa0c9c4b49b8ee9ac9850d6e63b03c9c32c0367a13ae62209/mpmath-1.3.0-py3-none-any.whl", hash = "sha256:a0b2b9fe80bbcd81a6647ff13108738cfb482d481d826cc0e02f5b35e5c88d2c", size = 536198, upload-time = "2023-03-07T16:47:09.197Z" },
]

[[package]]
name = "narwhals"
version = "2.21.2"
source = { registry = "https://pypi.org/simple" }
sdist = { url = "https://files.pythonhosted.org/packages/cf/a0/6198c56d42ef2f3c6ed0c42ba30dbcefdc86a91262d7d449010770ae085b/narwhals-2.21.2.tar.gz", hash = "sha256:5c5b2d0b47aef7c73ea412cfcbcd467f2f2d5be73e3c2ab19d78f4a97718790a", size = 632176, upload-time = "2026-05-16T08:49:08.314Z" }
wheels = [
    { url = "https://files.pythonhosted.org/packages/1d/77/928ea2e70641ca177a11140062cc5840d421795f2e82749d408d0cce900a/narwhals-2.21.2-py3-none-any.whl", hash = "sha256:7bb57c3700486039215455b9bf2d64261915cc0fd845cc30272d631df696b251", size = 451201, upload-time = "2026-05-16T08:49:05.536Z" },
]

[[package]]
name = "nest-asyncio"
version = "1.6.0"
source = { registry = "https://pypi.org/simple" }
sdist = { url = "https://files.pythonhosted.org/packages/83/f8/51569ac65d696c8ecbee95938f89d4abf00f47d58d48f6fbabfe8f0baefe/nest_asyncio-1.6.0.tar.gz", hash = "sha256:6f172d5449aca15afd6c646851f4e31e02c598d553a667e38cafa997cfec55fe", size = 7418, upload-time = "2024-01-21T14:25:19.227Z" }
wheels = [
    { url = "https://files.pythonhosted.org/packages/a0/c4/c2971a3ba4c6103a3d10c4b0f24f461ddc027f0f09763220cf35ca1401b3/nest_asyncio-1.6.0-py3-none-any.whl", hash = "sha256:87af6efd6b5e897c81050477ef65c62e2b2f35d51703cae01aff2905b1852e1c", size = 5195, upload-time = "2024-01-21T14:25:17.223Z" },
]

[[package]]
name = "networkx"
version = "3.4.2"
source = { registry = "https://pypi.org/simple" }
resolution-markers = [
    "python_full_version < '3.11'",
]
sdist = { url = "https://files.pythonhosted.org/packages/fd/1d/06475e1cd5264c0b870ea2cc6fdb3e37177c1e565c43f56ff17a10e3937f/networkx-3.4.2.tar.gz", hash = "sha256:307c3669428c5362aab27c8a1260aa8f47c4e91d3891f48be0141738d8d053e1", size = 2151368, upload-time = "2024-10-21T12:39:38.695Z" }
wheels = [
    { url = "https://files.pythonhosted.org/packages/b9/54/dd730b32ea14ea797530a4479b2ed46a6fb250f682a9cfb997e968bf0261/networkx-3.4.2-py3-none-any.whl", hash = "sha256:df5d4365b724cf81b8c6a7312509d0c22386097011ad1abe274afd5e9d3bbc5f", size = 1723263, upload-time = "2024-10-21T12:39:36.247Z" },
]

[[package]]
name = "networkx"
version = "3.6.1"
source = { registry = "https://pypi.org/simple" }
resolution-markers = [
    "python_full_version >= '3.11' and sys_platform == 'win32'",
    "python_full_version >= '3.11' and sys_platform == 'emscripten'",
    "python_full_version >= '3.11' and sys_platform != 'emscripten' and sys_platform != 'win32'",
]
sdist = { url = "https://files.pythonhosted.org/packages/6a/51/63fe664f3908c97be9d2e4f1158eb633317598cfa6e1fc14af5383f17512/networkx-3.6.1.tar.gz", hash = "sha256:26b7c357accc0c8cde558ad486283728b65b6a95d85ee1cd66bafab4c8168509", size = 2517025, upload-time = "2025-12-08T17:02:39.908Z" }
wheels = [
    { url = "https://files.pythonhosted.org/packages/9e/c9/b2622292ea83fbb4ec318f5b9ab867d0a28ab43c5717bb85b0a5f6b3b0a4/networkx-3.6.1-py3-none-any.whl", hash = "sha256:d47fbf302e7d9cbbb9e2555a0d267983d2aa476bac30e90dfbe5669bd57f3762", size = 2068504, upload-time = "2025-12-08T17:02:38.159Z" },
]

[[package]]
name = "numba"
version = "0.65.1"
source = { registry = "https://pypi.org/simple" }
dependencies = [
    { name = "llvmlite" },
    { name = "numpy", version = "2.2.6", source = { registry = "https://pypi.org/simple" }, marker = "python_full_version < '3.11'" },
    { name = "numpy", version = "2.4.6", source = { registry = "https://pypi.org/simple" }, marker = "python_full_version >= '3.11'" },
]
sdist = { url = "https://files.pythonhosted.org/packages/f6/c5/db2ac3685833d626c0dcae6bd2330cd68433e1fd248d15f70998160d3ad7/numba-0.65.1.tar.gz", hash = "sha256:19357146c32fe9ed25059ab915e8465fb13951cf6b0aace3826b76886373ab23", size = 2765600, upload-time = "2026-04-24T02:02:56.551Z" }
wheels = [
    { url = "https://files.pythonhosted.org/packages/de/1b/3c5a7daf683a95465bf23504bcd1a2d5db8cd5e5e276ca87505d020dffe9/numba-0.65.1-cp310-cp310-macosx_12_0_arm64.whl", hash = "sha256:9d993ed0a257aa4116e6f553f114004bcfdee540c7276ab8ea48f650d514c452", size = 2680870, upload-time = "2026-04-24T02:02:10.623Z" },
    { url = "https://files.pythonhosted.org/packages/0f/a4/1831836814018a898e7d252aebe09c0f3ce1f26d145b68264b4ae0be6822/numba-0.65.1-cp310-cp310-manylinux2014_x86_64.manylinux_2_17_x86_64.whl", hash = "sha256:5f098109f361681e57295f7e84d8ab2426902539a141811de0703ace52826981", size = 3739780, upload-time = "2026-04-24T02:02:13.097Z" },
    { url = "https://files.pythonhosted.org/packages/9c/1b/a813ddc81def09e257d2b1f67521982ce4b06204a87268796ffc8187271c/numba-0.65.1-cp310-cp310-manylinux_2_27_aarch64.manylinux_2_28_aarch64.whl", hash = "sha256:973fd8173f2312815e6b7aaae887c4ce8a817eeff46a4f8840b828305b75bc95", size = 3446722, upload-time = "2026-04-24T02:02:15.083Z" },
    { url = "https://files.pythonhosted.org/packages/09/52/ee1d8b3becda384fe0552221641e05aa668a35e8a77470db4db7f6475000/numba-0.65.1-cp310-cp310-win_amd64.whl", hash = "sha256:c63aa0c4193694026452da55d0ef9d85156c1a7a333454c103bb30dec81b7bf8", size = 2747539, upload-time = "2026-04-24T02:02:16.79Z" },
    { url = "https://files.pythonhosted.org/packages/96/b3/650500c2eab4534d98e9166f4298e0f3c69c742afdf24e6eabccd1f16ad8/numba-0.65.1-cp311-cp311-macosx_12_0_arm64.whl", hash = "sha256:7020d74b19cdb8cff16506542fdd510756e28c5e7f3bd0b7f574f0f42272fcd9", size = 2680563, upload-time = "2026-04-24T02:02:18.414Z" },
    { url = "https://files.pythonhosted.org/packages/44/0b/0615dbedb98f5b32a35a53290fbdc6e22306968109278d7e58df82d7a9f6/numba-0.65.1-cp311-cp311-manylinux2014_x86_64.manylinux_2_17_x86_64.whl", hash = "sha256:f80ed83774b5173abd6581cd8d2165d1d38e13d2e5c8155c0c0b421784745420", size = 3745018, upload-time = "2026-04-24T02:02:20.252Z" },
    { url = "https://files.pythonhosted.org/packages/49/aa/4361698f35bf63bff67dfe6c90493731177f48ede954f77b0588731537bc/numba-0.65.1-cp311-cp311-manylinux_2_27_aarch64.manylinux_2_28_aarch64.whl", hash = "sha256:7ed425a43b0a5f9772f2f4e2dd0bbd12eabecae1af0b24efcfd4e053f012aac6", size = 3450962, upload-time = "2026-04-24T02:02:22.449Z" },
    { url = "https://files.pythonhosted.org/packages/bd/9a/af61ec03b3116c161fd7a06b9e8a265729a8718458333e8ffbb06d9a3978/numba-0.65.1-cp311-cp311-win_amd64.whl", hash = "sha256:df40a5028a975b9ea66f6a2a3f7abbdbd541a863070e34ed367aff21141248e4", size = 2747417, upload-time = "2026-04-24T02:02:24.43Z" },
    { url = "https://files.pythonhosted.org/packages/57/bc/76f8f8c5cf9adee47fdb7bbb03be8900f76f902d451d7477cf12b845e1de/numba-0.65.1-cp312-cp312-macosx_12_0_arm64.whl", hash = "sha256:ac3f1e77c352dd0ea9712732c2d8f9ca507717435eec5b5013bf138ac33c4a08", size = 2681371, upload-time = "2026-04-24T02:02:26.105Z" },
    { url = "https://files.pythonhosted.org/packages/69/47/a415af0283e4db0398104c6d1c11c9861a98dc67a7aa442a7769ed5d6196/numba-0.65.1-cp312-cp312-manylinux2014_x86_64.manylinux_2_17_x86_64.whl", hash = "sha256:52bc6f3ceb8fcaff9b2ae26b4c6b1e9fee39db8d355534c0fe4f39a901246b84", size = 3802467, upload-time = "2026-04-24T02:02:27.712Z" },
    { url = "https://files.pythonhosted.org/packages/46/36/246f73ec99cfeab2f2cb2ce7d4218766cc36a2da418901223f4f4da9c813/numba-0.65.1-cp312-cp312-manylinux_2_27_aarch64.manylinux_2_28_aarch64.whl", hash = "sha256:90ca10b3463bae0bd70589726fe3c77d01d6b5fc86bee54bcdf9fb6b47c28977", size = 3502628, upload-time = "2026-04-24T02:02:29.763Z" },
    { url = "https://files.pythonhosted.org/packages/db/9e/3c679b2ee078425b9e99a91e44f8d132a6830d8ccce5227bc5e9181aeed8/numba-0.65.1-cp312-cp312-win_amd64.whl", hash = "sha256:5971c632be2a2351500431f46213821dba8d02b18a9f7d02fd36bd2743e41a6a", size = 2750611, upload-time = "2026-04-24T02:02:31.477Z" },
]

[[package]]
name = "numpy"
version = "2.2.6"
source = { registry = "https://pypi.org/simple" }
resolution-markers = [
    "python_full_version < '3.11'",
]
sdist = { url = "https://files.pythonhosted.org/packages/76/21/7d2a95e4bba9dc13d043ee156a356c0a8f0c6309dff6b21b4d71a073b8a8/numpy-2.2.6.tar.gz", hash = "sha256:e29554e2bef54a90aa5cc07da6ce955accb83f21ab5de01a62c8478897b264fd", size = 20276440, upload-time = "2025-05-17T22:38:04.611Z" }
wheels = [
    { url = "https://files.pythonhosted.org/packages/9a/3e/ed6db5be21ce87955c0cbd3009f2803f59fa08df21b5df06862e2d8e2bdd/numpy-2.2.6-cp310-cp310-macosx_10_9_x86_64.whl", hash = "sha256:b412caa66f72040e6d268491a59f2c43bf03eb6c96dd8f0307829feb7fa2b6fb", size = 21165245, upload-time = "2025-05-17T21:27:58.555Z" },
    { url = "https://files.pythonhosted.org/packages/22/c2/4b9221495b2a132cc9d2eb862e21d42a009f5a60e45fc44b00118c174bff/numpy-2.2.6-cp310-cp310-macosx_11_0_arm64.whl", hash = "sha256:8e41fd67c52b86603a91c1a505ebaef50b3314de0213461c7a6e99c9a3beff90", size = 14360048, upload-time = "2025-05-17T21:28:21.406Z" },
    { url = "https://files.pythonhosted.org/packages/fd/77/dc2fcfc66943c6410e2bf598062f5959372735ffda175b39906d54f02349/numpy-2.2.6-cp310-cp310-macosx_14_0_arm64.whl", hash = "sha256:37e990a01ae6ec7fe7fa1c26c55ecb672dd98b19c3d0e1d1f326fa13cb38d163", size = 5340542, upload-time = "2025-05-17T21:28:30.931Z" },
    { url = "https://files.pythonhosted.org/packages/7a/4f/1cb5fdc353a5f5cc7feb692db9b8ec2c3d6405453f982435efc52561df58/numpy-2.2.6-cp310-cp310-macosx_14_0_x86_64.whl", hash = "sha256:5a6429d4be8ca66d889b7cf70f536a397dc45ba6faeb5f8c5427935d9592e9cf", size = 6878301, upload-time = "2025-05-17T21:28:41.613Z" },
    { url = "https://files.pythonhosted.org/packages/eb/17/96a3acd228cec142fcb8723bd3cc39c2a474f7dcf0a5d16731980bcafa95/numpy-2.2.6-cp310-cp310-manylinux_2_17_aarch64.manylinux2014_aarch64.whl", hash = "sha256:efd28d4e9cd7d7a8d39074a4d44c63eda73401580c5c76acda2ce969e0a38e83", size = 14297320, upload-time = "2025-05-17T21:29:02.78Z" },
    { url = "https://files.pythonhosted.org/packages/b4/63/3de6a34ad7ad6646ac7d2f55ebc6ad439dbbf9c4370017c50cf403fb19b5/numpy-2.2.6-cp310-cp310-manylinux_2_17_x86_64.manylinux2014_x86_64.whl", hash = "sha256:fc7b73d02efb0e18c000e9ad8b83480dfcd5dfd11065997ed4c6747470ae8915", size = 16801050, upload-time = "2025-05-17T21:29:27.675Z" },
    { url = "https://files.pythonhosted.org/packages/07/b6/89d837eddef52b3d0cec5c6ba0456c1bf1b9ef6a6672fc2b7873c3ec4e2e/numpy-2.2.6-cp310-cp310-musllinux_1_2_aarch64.whl", hash = "sha256:74d4531beb257d2c3f4b261bfb0fc09e0f9ebb8842d82a7b4209415896adc680", size = 15807034, upload-time = "2025-05-17T21:29:51.102Z" },
    { url = "https://files.pythonhosted.org/packages/01/c8/dc6ae86e3c61cfec1f178e5c9f7858584049b6093f843bca541f94120920/numpy-2.2.6-cp310-cp310-musllinux_1_2_x86_64.whl", hash = "sha256:8fc377d995680230e83241d8a96def29f204b5782f371c532579b4f20607a289", size = 18614185, upload-time = "2025-05-17T21:30:18.703Z" },
    { url = "https://files.pythonhosted.org/packages/5b/c5/0064b1b7e7c89137b471ccec1fd2282fceaae0ab3a9550f2568782d80357/numpy-2.2.6-cp310-cp310-win32.whl", hash = "sha256:b093dd74e50a8cba3e873868d9e93a85b78e0daf2e98c6797566ad8044e8363d", size = 6527149, upload-time = "2025-05-17T21:30:29.788Z" },
    { url = "https://files.pythonhosted.org/packages/a3/dd/4b822569d6b96c39d1215dbae0582fd99954dcbcf0c1a13c61783feaca3f/numpy-2.2.6-cp310-cp310-win_amd64.whl", hash = "sha256:f0fd6321b839904e15c46e0d257fdd101dd7f530fe03fd6359c1ea63738703f3", size = 12904620, upload-time = "2025-05-17T21:30:48.994Z" },
    { url = "https://files.pythonhosted.org/packages/da/a8/4f83e2aa666a9fbf56d6118faaaf5f1974d456b1823fda0a176eff722839/numpy-2.2.6-cp311-cp311-macosx_10_9_x86_64.whl", hash = "sha256:f9f1adb22318e121c5c69a09142811a201ef17ab257a1e66ca3025065b7f53ae", size = 21176963, upload-time = "2025-05-17T21:31:19.36Z" },
    { url = "https://files.pythonhosted.org/packages/b3/2b/64e1affc7972decb74c9e29e5649fac940514910960ba25cd9af4488b66c/numpy-2.2.6-cp311-cp311-macosx_11_0_arm64.whl", hash = "sha256:c820a93b0255bc360f53eca31a0e676fd1101f673dda8da93454a12e23fc5f7a", size = 14406743, upload-time = "2025-05-17T21:31:41.087Z" },
    { url = "https://files.pythonhosted.org/packages/4a/9f/0121e375000b5e50ffdd8b25bf78d8e1a5aa4cca3f185d41265198c7b834/numpy-2.2.6-cp311-cp311-macosx_14_0_arm64.whl", hash = "sha256:3d70692235e759f260c3d837193090014aebdf026dfd167834bcba43e30c2a42", size = 5352616, upload-time = "2025-05-17T21:31:50.072Z" },
    { url = "https://files.pythonhosted.org/packages/31/0d/b48c405c91693635fbe2dcd7bc84a33a602add5f63286e024d3b6741411c/numpy-2.2.6-cp311-cp311-macosx_14_0_x86_64.whl", hash = "sha256:481b49095335f8eed42e39e8041327c05b0f6f4780488f61286ed3c01368d491", size = 6889579, upload-time = "2025-05-17T21:32:01.712Z" },
    { url = "https://files.pythonhosted.org/packages/52/b8/7f0554d49b565d0171eab6e99001846882000883998e7b7d9f0d98b1f934/numpy-2.2.6-cp311-cp311-manylinux_2_17_aarch64.manylinux2014_aarch64.whl", hash = "sha256:b64d8d4d17135e00c8e346e0a738deb17e754230d7e0810ac5012750bbd85a5a", size = 14312005, upload-time = "2025-05-17T21:32:23.332Z" },
    { url = "https://files.pythonhosted.org/packages/b3/dd/2238b898e51bd6d389b7389ffb20d7f4c10066d80351187ec8e303a5a475/numpy-2.2.6-cp311-cp311-manylinux_2_17_x86_64.manylinux2014_x86_64.whl", hash = "sha256:ba10f8411898fc418a521833e014a77d3ca01c15b0c6cdcce6a0d2897e6dbbdf", size = 16821570, upload-time = "2025-05-17T21:32:47.991Z" },
    { url = "https://files.pythonhosted.org/packages/83/6c/44d0325722cf644f191042bf47eedad61c1e6df2432ed65cbe28509d404e/numpy-2.2.6-cp311-cp311-musllinux_1_2_aarch64.whl", hash = "sha256:bd48227a919f1bafbdda0583705e547892342c26fb127219d60a5c36882609d1", size = 15818548, upload-time = "2025-05-17T21:33:11.728Z" },
    { url = "https://files.pythonhosted.org/packages/ae/9d/81e8216030ce66be25279098789b665d49ff19eef08bfa8cb96d4957f422/numpy-2.2.6-cp311-cp311-musllinux_1_2_x86_64.whl", hash = "sha256:9551a499bf125c1d4f9e250377c1ee2eddd02e01eac6644c080162c0c51778ab", size = 18620521, upload-time = "2025-05-17T21:33:39.139Z" },
    { url = "https://files.pythonhosted.org/packages/6a/fd/e19617b9530b031db51b0926eed5345ce8ddc669bb3bc0044b23e275ebe8/numpy-2.2.6-cp311-cp311-win32.whl", hash = "sha256:0678000bb9ac1475cd454c6b8c799206af8107e310843532b04d49649c717a47", size = 6525866, upload-time = "2025-05-17T21:33:50.273Z" },
    { url = "https://files.pythonhosted.org/packages/31/0a/f354fb7176b81747d870f7991dc763e157a934c717b67b58456bc63da3df/numpy-2.2.6-cp311-cp311-win_amd64.whl", hash = "sha256:e8213002e427c69c45a52bbd94163084025f533a55a59d6f9c5b820774ef3303", size = 12907455, upload-time = "2025-05-17T21:34:09.135Z" },
    { url = "https://files.pythonhosted.org/packages/82/5d/c00588b6cf18e1da539b45d3598d3557084990dcc4331960c15ee776ee41/numpy-2.2.6-cp312-cp312-macosx_10_13_x86_64.whl", hash = "sha256:41c5a21f4a04fa86436124d388f6ed60a9343a6f767fced1a8a71c3fbca038ff", size = 20875348, upload-time = "2025-05-17T21:34:39.648Z" },
    { url = "https://files.pythonhosted.org/packages/66/ee/560deadcdde6c2f90200450d5938f63a34b37e27ebff162810f716f6a230/numpy-2.2.6-cp312-cp312-macosx_11_0_arm64.whl", hash = "sha256:de749064336d37e340f640b05f24e9e3dd678c57318c7289d222a8a2f543e90c", size = 14119362, upload-time = "2025-05-17T21:35:01.241Z" },
    { url = "https://files.pythonhosted.org/packages/3c/65/4baa99f1c53b30adf0acd9a5519078871ddde8d2339dc5a7fde80d9d87da/numpy-2.2.6-cp312-cp312-macosx_14_0_arm64.whl", hash = "sha256:894b3a42502226a1cac872f840030665f33326fc3dac8e57c607905773cdcde3", size = 5084103, upload-time = "2025-05-17T21:35:10.622Z" },
    { url = "https://files.pythonhosted.org/packages/cc/89/e5a34c071a0570cc40c9a54eb472d113eea6d002e9ae12bb3a8407fb912e/numpy-2.2.6-cp312-cp312-macosx_14_0_x86_64.whl", hash = "sha256:71594f7c51a18e728451bb50cc60a3ce4e6538822731b2933209a1f3614e9282", size = 6625382, upload-time = "2025-05-17T21:35:21.414Z" },
    { url = "https://files.pythonhosted.org/packages/f8/35/8c80729f1ff76b3921d5c9487c7ac3de9b2a103b1cd05e905b3090513510/numpy-2.2.6-cp312-cp312-manylinux_2_17_aarch64.manylinux2014_aarch64.whl", hash = "sha256:f2618db89be1b4e05f7a1a847a9c1c0abd63e63a1607d892dd54668dd92faf87", size = 14018462, upload-time = "2025-05-17T21:35:42.174Z" },
    { url = "https://files.pythonhosted.org/packages/8c/3d/1e1db36cfd41f895d266b103df00ca5b3cbe965184df824dec5c08c6b803/numpy-2.2.6-cp312-cp312-manylinux_2_17_x86_64.manylinux2014_x86_64.whl", hash = "sha256:fd83c01228a688733f1ded5201c678f0c53ecc1006ffbc404db9f7a899ac6249", size = 16527618, upload-time = "2025-05-17T21:36:06.711Z" },
    { url = "https://files.pythonhosted.org/packages/61/c6/03ed30992602c85aa3cd95b9070a514f8b3c33e31124694438d88809ae36/numpy-2.2.6-cp312-cp312-musllinux_1_2_aarch64.whl", hash = "sha256:37c0ca431f82cd5fa716eca9506aefcabc247fb27ba69c5062a6d3ade8cf8f49", size = 15505511, upload-time = "2025-05-17T21:36:29.965Z" },
    { url = "https://files.pythonhosted.org/packages/b7/25/5761d832a81df431e260719ec45de696414266613c9ee268394dd5ad8236/numpy-2.2.6-cp312-cp312-musllinux_1_2_x86_64.whl", hash = "sha256:fe27749d33bb772c80dcd84ae7e8df2adc920ae8297400dabec45f0dedb3f6de", size = 18313783, upload-time = "2025-05-17T21:36:56.883Z" },
    { url = "https://files.pythonhosted.org/packages/57/0a/72d5a3527c5ebffcd47bde9162c39fae1f90138c961e5296491ce778e682/numpy-2.2.6-cp312-cp312-win32.whl", hash = "sha256:4eeaae00d789f66c7a25ac5f34b71a7035bb474e679f410e5e1a94deb24cf2d4", size = 6246506, upload-time = "2025-05-17T21:37:07.368Z" },
    { url = "https://files.pythonhosted.org/packages/36/fa/8c9210162ca1b88529ab76b41ba02d433fd54fecaf6feb70ef9f124683f1/numpy-2.2.6-cp312-cp312-win_amd64.whl", hash = "sha256:c1f9540be57940698ed329904db803cf7a402f3fc200bfe599334c9bd84a40b2", size = 12614190, upload-time = "2025-05-17T21:37:26.213Z" },
    { url = "https://files.pythonhosted.org/packages/9e/3b/d94a75f4dbf1ef5d321523ecac21ef23a3cd2ac8b78ae2aac40873590229/numpy-2.2.6-pp310-pypy310_pp73-macosx_10_15_x86_64.whl", hash = "sha256:0b605b275d7bd0c640cad4e5d30fa701a8d59302e127e5f79138ad62762c3e3d", size = 21040391, upload-time = "2025-05-17T21:44:35.948Z" },
    { url = "https://files.pythonhosted.org/packages/17/f4/09b2fa1b58f0fb4f7c7963a1649c64c4d315752240377ed74d9cd878f7b5/numpy-2.2.6-pp310-pypy310_pp73-macosx_14_0_x86_64.whl", hash = "sha256:7befc596a7dc9da8a337f79802ee8adb30a552a94f792b9c9d18c840055907db", size = 6786754, upload-time = "2025-05-17T21:44:47.446Z" },
    { url = "https://files.pythonhosted.org/packages/af/30/feba75f143bdc868a1cc3f44ccfa6c4b9ec522b36458e738cd00f67b573f/numpy-2.2.6-pp310-pypy310_pp73-manylinux_2_17_x86_64.manylinux2014_x86_64.whl", hash = "sha256:ce47521a4754c8f4593837384bd3424880629f718d87c5d44f8ed763edd63543", size = 16643476, upload-time = "2025-05-17T21:45:11.871Z" },
    { url = "https://files.pythonhosted.org/packages/37/48/ac2a9584402fb6c0cd5b5d1a91dcf176b15760130dd386bbafdbfe3640bf/numpy-2.2.6-pp310-pypy310_pp73-win_amd64.whl", hash = "sha256:d042d24c90c41b54fd506da306759e06e568864df8ec17ccc17e9e884634fd00", size = 12812666, upload-time = "2025-05-17T21:45:31.426Z" },
]

[[package]]
name = "numpy"
version = "2.4.6"
source = { registry = "https://pypi.org/simple" }
resolution-markers = [
    "python_full_version >= '3.11' and sys_platform == 'win32'",
    "python_full_version >= '3.11' and sys_platform == 'emscripten'",
    "python_full_version >= '3.11' and sys_platform != 'emscripten' and sys_platform != 'win32'",
]
sdist = { url = "https://files.pythonhosted.org/packages/d0/ad/fed0499ce6a338d2a03ebae59cd15093910c8875328855781952abf6c2fe/numpy-2.4.6.tar.gz", hash = "sha256:f3a3570c4a2a16746ac2c31a7c7c7b0c186b95ce902e33db6f28094ed7387dda", size = 20735807, upload-time = "2026-05-18T23:37:14.07Z" }
wheels = [
    { url = "https://files.pythonhosted.org/packages/b3/49/ec46835a70be8fa6446c495126ac84fdb28cb2558e1620ffb87a10c8b64c/numpy-2.4.6-cp311-cp311-macosx_10_9_x86_64.whl", hash = "sha256:0280e0356c0829a18d9de1cb7eee50ec22ca639878d7240307ca0943d73cd2c4", size = 16969194, upload-time = "2026-05-18T23:33:13.503Z" },
    { url = "https://files.pythonhosted.org/packages/0e/0d/f5957185c0ee2f3e12f78715aa9e3b353fd83633316c8532b38faa37e3f6/numpy-2.4.6-cp311-cp311-macosx_11_0_arm64.whl", hash = "sha256:110f8b71aacb688ec69062bb7f6938a0f8acb01b7c1c4beb453c65b6d234584d", size = 14964111, upload-time = "2026-05-18T23:33:17.795Z" },
    { url = "https://files.pythonhosted.org/packages/ad/40/40a40ee0ddf7ceb782c49af278894b686e586d65d8c1889c8b5da01a3d7d/numpy-2.4.6-cp311-cp311-macosx_14_0_arm64.whl", hash = "sha256:4cfe66903cc32a9921a6733d96b19bb6abf310397581bbad89c228f5abaf0ee8", size = 5469159, upload-time = "2026-05-18T23:33:20.654Z" },
    { url = "https://files.pythonhosted.org/packages/63/13/f9a8046535cb21deae82f8d03de9617e08882d274fad2539630761888228/numpy-2.4.6-cp311-cp311-macosx_14_0_x86_64.whl", hash = "sha256:8155154c7c691289fe18f510b5d4657c68c67989f293f0535a91360392ff6538", size = 6798936, upload-time = "2026-05-18T23:33:22.987Z" },
    { url = "https://files.pythonhosted.org/packages/33/a8/6fa8c1a345a8c85dbb21932c447bee07c30a2c2a3f31e369c0a84b300147/numpy-2.4.6-cp311-cp311-manylinux_2_27_aarch64.manylinux_2_28_aarch64.whl", hash = "sha256:0ab0a9c4ffb1a6d95ef519fe4247dba8eb6b18ad93999f76b7f657039acabd47", size = 15966692, upload-time = "2026-05-18T23:33:26.62Z" },
    { url = "https://files.pythonhosted.org/packages/02/03/74fe2a4cb3817d94d86402f2506554130a2f01414e299b5a843e5a8a957f/numpy-2.4.6-cp311-cp311-manylinux_2_27_x86_64.manylinux_2_28_x86_64.whl", hash = "sha256:89cd468399cfd2504718f0ba50e410dca55a170b61a02ad92bb18c8a65186e93", size = 16918164, upload-time = "2026-05-18T23:33:29.955Z" },
    { url = "https://files.pythonhosted.org/packages/c5/80/3615be3313f7e7696609bc194b9f0101da809df79e859bdb84e0cd043f46/numpy-2.4.6-cp311-cp311-musllinux_1_2_aarch64.whl", hash = "sha256:c2d37ab77531417474168eb79d6d80b14f821a966818505d03013d0833edb7a8", size = 17322877, upload-time = "2026-05-18T23:33:34.724Z" },
    { url = "https://files.pythonhosted.org/packages/ca/ac/a691e0fe2675e370d0e08ff905adc49a1c8830e8cae03efe4477e92cd55d/numpy-2.4.6-cp311-cp311-musllinux_1_2_x86_64.whl", hash = "sha256:f407cb6b8e9d6d8c626bc73c945db1706035af8fd632295547bf1c9e46d092d6", size = 18651487, upload-time = "2026-05-18T23:33:38.217Z" },
    { url = "https://files.pythonhosted.org/packages/15/a7/9bc1cd626d7bf6869bfedf27b91b6ab5dd607758bf8e959d6fa80c6a59cb/numpy-2.4.6-cp311-cp311-win32.whl", hash = "sha256:ddea102b48f9e339f3948bf22040944184627a30fdf7f858667673b9c5f033c8", size = 6233945, upload-time = "2026-05-18T23:33:41.331Z" },
    { url = "https://files.pythonhosted.org/packages/c5/31/7fc6239c12bce7e931463251cca4426c465e1876ba3cc785402ef4dd8f4e/numpy-2.4.6-cp311-cp311-win_amd64.whl", hash = "sha256:1e254a00cdf42b1e4d5b3d68d33af63268d41340d8885df2ab6470f2e1500147", size = 12608406, upload-time = "2026-05-18T23:33:44.131Z" },
    { url = "https://files.pythonhosted.org/packages/27/83/140f85a466595a16382996a1bf06b2b54bcd597488921b0c9daaeeda72af/numpy-2.4.6-cp311-cp311-win_arm64.whl", hash = "sha256:ed9749eef4cbd126da3dc1d6bcb3a57f5eb7ac6a6484146bdbf743f552dfc577", size = 10479528, upload-time = "2026-05-18T23:33:50.725Z" },
    { url = "https://files.pythonhosted.org/packages/95/2a/3d7b5ac8aac24feaf9ad7ed58f45b0bbc06d37e4338ae84c9f2298b570f9/numpy-2.4.6-cp312-cp312-macosx_10_13_x86_64.whl", hash = "sha256:001fbb8e08d942dd57599e781f2472269ee7f2755fae407b4f67b2f0b17da3f1", size = 16689119, upload-time = "2026-05-18T23:33:54.065Z" },
    { url = "https://files.pythonhosted.org/packages/ea/12/92c4c131527599e8288d6918e888d88726f84d805d784b771f32408aeaef/numpy-2.4.6-cp312-cp312-macosx_11_0_arm64.whl", hash = "sha256:ebfb099f8dcf083deef3ac1ca4c1503f387cf76296fcb3816b66f5ecb5f54fdb", size = 14699246, upload-time = "2026-05-18T23:33:57.621Z" },
    { url = "https://files.pythonhosted.org/packages/ad/fe/c0a6b7b2ca128a8fb228575147073b660656734b8ebe4d76c8fd748dcc79/numpy-2.4.6-cp312-cp312-macosx_14_0_arm64.whl", hash = "sha256:3213d622a0283a39a93d188f3cf72b26862df52fbb4ca3697f51705016523d41", size = 5204410, upload-time = "2026-05-18T23:34:00.302Z" },
    { url = "https://files.pythonhosted.org/packages/f3/d4/9770d14ba719432bb90a421bfd443872ed0f70f7264b64bec12ea363d5fd/numpy-2.4.6-cp312-cp312-macosx_14_0_x86_64.whl", hash = "sha256:357cc07a6d7b0b182ff02249616a03742827ebb1277546b5c7cd7f7620a45698", size = 6551240, upload-time = "2026-05-18T23:34:02.852Z" },
    { url = "https://files.pythonhosted.org/packages/c9/c6/50a46a6205feba2343f1d6d17438107c5dc491ed1c736e6ea68689fd906b/numpy-2.4.6-cp312-cp312-manylinux_2_27_aarch64.manylinux_2_28_aarch64.whl", hash = "sha256:5f9fb9157b4ce2971008323afe46053787b526ef624fea915b261468a8421a0f", size = 15671012, upload-time = "2026-05-18T23:34:05.485Z" },
    { url = "https://files.pythonhosted.org/packages/99/60/14115e6364fa676c5397c2ad3004e527e9aa487abf5d0706ec81bbd08529/numpy-2.4.6-cp312-cp312-manylinux_2_27_x86_64.manylinux_2_28_x86_64.whl", hash = "sha256:90f9849678c75fe7afa2d348ac842c168b0a4d3d61919687216dfc547976d853", size = 16645538, upload-time = "2026-05-18T23:34:09.265Z" },
    { url = "https://files.pythonhosted.org/packages/ae/c5/693cbe59e57db94d2231fa519ca3978dc9e19da5a8f088588f5c6e947ff2/numpy-2.4.6-cp312-cp312-musllinux_1_2_aarch64.whl", hash = "sha256:c1a2af6c6ef86344a6b0db6b97834208bf598db514f2b155042439b62605601a", size = 17020706, upload-time = "2026-05-18T23:34:13.053Z" },
    { url = "https://files.pythonhosted.org/packages/ef/fc/85b7c4eff9b4966ade25c2273cf7e7012e92366c032058653934b37de044/numpy-2.4.6-cp312-cp312-musllinux_1_2_x86_64.whl", hash = "sha256:e5805d5a22fd19c8ccff10a9561f9df94436b0545619ea579db2d3c35294bce2", size = 18368541, upload-time = "2026-05-18T23:34:17.024Z" },
    { url = "https://files.pythonhosted.org/packages/f6/81/e1b27545deedce7f4a0b348618c6b62d74e36a4dc9ccd42f3eb2f85eee32/numpy-2.4.6-cp312-cp312-win32.whl", hash = "sha256:e3eeb0aabd6bd5ce64faae67e9935203a6991b4bc2a485a767fbafb2c5125f45", size = 5962825, upload-time = "2026-05-18T23:34:20.3Z" },
    { url = "https://files.pythonhosted.org/packages/ab/ca/feab00bd44aa5fe1ad2c18f08b4d3bb92e26484b0b1d1443897809ed528c/numpy-2.4.6-cp312-cp312-win_amd64.whl", hash = "sha256:d8e8286dd7cea7895157318d1b91cdacac64c479f3cbc8dce548331728484751", size = 12321687, upload-time = "2026-05-18T23:34:23.095Z" },
    { url = "https://files.pythonhosted.org/packages/63/cf/5a6d34850a39d1093558564f77ee8e8e0bee5061151b8f05a55711001ec7/numpy-2.4.6-cp312-cp312-win_arm64.whl", hash = "sha256:4081eb135ac24158bd51cdfbef16f1c64df7063b1143f24731387137c092bec8", size = 10221482, upload-time = "2026-05-18T23:34:25.876Z" },
    { url = "https://files.pythonhosted.org/packages/de/12/b422cc84439adc0d00de605bf4a308890ae5c26f2c71fbd73e5d08fbb0dd/numpy-2.4.6-pp311-pypy311_pp73-macosx_10_15_x86_64.whl", hash = "sha256:55cced7c52e981362f708ad635198e97a752dfba412cc03c23bbf3bd8d5cd662", size = 16847511, upload-time = "2026-05-18T23:36:50.673Z" },
    { url = "https://files.pythonhosted.org/packages/44/53/f481bef68011740f8849418d82db07230e825013f31f4eef5ba5b805316a/numpy-2.4.6-pp311-pypy311_pp73-macosx_11_0_arm64.whl", hash = "sha256:d6da64deb6b8ed903e7560180a92f2d804ee1ba5eeb849ac2748b8c1aba1f6d7", size = 14889064, upload-time = "2026-05-18T23:36:53.879Z" },
    { url = "https://files.pythonhosted.org/packages/7f/57/42ed575c10ced8af951d426bc4e1f8aff16fd851db33f067036215a7f860/numpy-2.4.6-pp311-pypy311_pp73-macosx_14_0_arm64.whl", hash = "sha256:68a5124b13fa6cc2086764a20005d30bc0548146f7f5322f02fce212ca14317f", size = 5394157, upload-time = "2026-05-18T23:36:57.194Z" },
    { url = "https://files.pythonhosted.org/packages/6a/ef/f66cc724fcc36c1e364c67f51ae9146090b8b584f27d58b97fdae3edd737/numpy-2.4.6-pp311-pypy311_pp73-macosx_14_0_x86_64.whl", hash = "sha256:948424b06129ce883307e8cff868c31396d8dc7630a59c61d70d98dbe70f222c", size = 6708728, upload-time = "2026-05-18T23:36:59.575Z" },
    { url = "https://files.pythonhosted.org/packages/1a/9c/c531f2293b91265d8b48e9b329f54fdd7ffae73cb4134ea10cca4237e9cc/numpy-2.4.6-pp311-pypy311_pp73-manylinux_2_27_aarch64.manylinux_2_28_aarch64.whl", hash = "sha256:5dbbdb29840ca3d91ee0fece42fc29278886d908280bfec0a5846c6f901a3eb0", size = 15798374, upload-time = "2026-05-18T23:37:02.674Z" },
    { url = "https://files.pythonhosted.org/packages/1a/b0/413077f6b1153ed3cba361401c6783bbad6114804a000cc22eb71c13e190/numpy-2.4.6-pp311-pypy311_pp73-manylinux_2_27_x86_64.manylinux_2_28_x86_64.whl", hash = "sha256:8ad03c0965fb3c692200e74d458ca28c1dbb4ce96f9a479a8aa041ad5fabca02", size = 16747286, upload-time = "2026-05-18T23:37:06.327Z" },
    { url = "https://files.pythonhosted.org/packages/15/ce/e5ec180bc41812edcd8daeb8639d205622c0e8c02259d8ab25a0201b3c2a/numpy-2.4.6-pp311-pypy311_pp73-win_amd64.whl", hash = "sha256:2803abfebfc990042cd494d8ce2d5f82e9d847af6d35ec486923aa19dbad5e73", size = 12504263, upload-time = "2026-05-18T23:37:09.715Z" },
]

[[package]]
name = "nvidia-cublas"
version = "13.1.1.3"
source = { registry = "https://pypi.org/simple" }
dependencies = [
    { name = "nvidia-cuda-nvrtc", marker = "(python_full_version < '3.11' and sys_platform == 'emscripten') or (python_full_version < '3.11' and sys_platform == 'win32') or (sys_platform != 'emscripten' and sys_platform != 'win32')" },
]
wheels = [
    { url = "https://files.pythonhosted.org/packages/a7/a1/0bd24ee8c8d03adac032fd2909426a00c88f8c57961b1277ded97f91119f/nvidia_cublas-13.1.1.3-py3-none-manylinux_2_27_aarch64.whl", hash = "sha256:b7a210458267ac818974c53038fbec2e969d5c99f305ab15c72522fa9f001dd5", size = 542848918, upload-time = "2026-04-08T18:46:22.985Z" },
    { url = "https://files.pythonhosted.org/packages/3b/cd/154ca20c38269e05eff77c1464e6c1da89f50a6390b565e9d82e06bc11e1/nvidia_cublas-13.1.1.3-py3-none-manylinux_2_27_x86_64.whl", hash = "sha256:37936a16db8fe4ac1f065c2139360608a543a09275cb1a1af612e08cfa065436", size = 423138758, upload-time = "2026-04-08T18:46:58.655Z" },
]

[[package]]
name = "nvidia-cuda-cupti"
version = "13.0.85"
source = { registry = "https://pypi.org/simple" }
wheels = [
    { url = "https://files.pythonhosted.org/packages/2a/2a/80353b103fc20ce05ef51e928daed4b6015db4aaa9162ed0997090fe2250/nvidia_cuda_cupti-13.0.85-py3-none-manylinux_2_25_aarch64.whl", hash = "sha256:796bd679890ee55fb14a94629b698b6db54bcfd833d391d5e94017dd9d7d3151", size = 10310827, upload-time = "2025-09-04T08:26:42.012Z" },
    { url = "https://files.pythonhosted.org/packages/33/6d/737d164b4837a9bbd202f5ae3078975f0525a55730fe871d8ed4e3b952b0/nvidia_cuda_cupti-13.0.85-py3-none-manylinux_2_25_x86_64.whl", hash = "sha256:4eb01c08e859bf924d222250d2e8f8b8ff6d3db4721288cf35d14252a4d933c8", size = 10715597, upload-time = "2025-09-04T08:26:51.312Z" },
]

[[package]]
name = "nvidia-cuda-nvrtc"
version = "13.0.88"
source = { registry = "https://pypi.org/simple" }
wheels = [
    { url = "https://files.pythonhosted.org/packages/c3/68/483a78f5e8f31b08fb1bb671559968c0ca3a065ac7acabfc7cee55214fd6/nvidia_cuda_nvrtc-13.0.88-py3-none-manylinux2010_x86_64.manylinux_2_12_x86_64.whl", hash = "sha256:ad9b6d2ead2435f11cbb6868809d2adeeee302e9bb94bcf0539c7a40d80e8575", size = 90215200, upload-time = "2025-09-04T08:28:44.204Z" },
    { url = "https://files.pythonhosted.org/packages/b7/dc/6bb80850e0b7edd6588d560758f17e0550893a1feaf436807d64d2da040f/nvidia_cuda_nvrtc-13.0.88-py3-none-manylinux2014_aarch64.manylinux_2_17_aarch64.whl", hash = "sha256:d27f20a0ca67a4bb34268a5e951033496c5b74870b868bacd046b1b8e0c3267b", size = 43015449, upload-time = "2025-09-04T08:28:20.239Z" },
]

[[package]]
name = "nvidia-cuda-runtime"
version = "13.0.96"
source = { registry = "https://pypi.org/simple" }
wheels = [
    { url = "https://files.pythonhosted.org/packages/87/4f/17d7b9b8e285199c58ce28e31b5c5bbaa4d8271af06a89b6405258245de2/nvidia_cuda_runtime-13.0.96-py3-none-manylinux2014_aarch64.manylinux_2_17_aarch64.whl", hash = "sha256:ef9bcbe90493a2b9d810e43d249adb3d02e98dd30200d86607d8d02687c43f55", size = 2261060, upload-time = "2025-10-09T08:55:15.78Z" },
    { url = "https://files.pythonhosted.org/packages/2e/24/d1558f3b68b1d26e706813b1d10aa1d785e4698c425af8db8edc3dced472/nvidia_cuda_runtime-13.0.96-py3-none-manylinux2014_x86_64.manylinux_2_17_x86_64.whl", hash = "sha256:7f82250d7782aa23b6cfe765ecc7db554bd3c2870c43f3d1821f1d18aebf0548", size = 2243632, upload-time = "2025-10-09T08:55:36.117Z" },
]

[[package]]
name = "nvidia-cudnn-cu13"
version = "9.20.0.48"
source = { registry = "https://pypi.org/simple" }
dependencies = [
    { name = "nvidia-cublas", marker = "(python_full_version < '3.11' and sys_platform == 'emscripten') or (python_full_version < '3.11' and sys_platform == 'win32') or (sys_platform != 'emscripten' and sys_platform != 'win32')" },
]
wheels = [
    { url = "https://files.pythonhosted.org/packages/56/c5/83384d846b2fd17c44bd499b36c75a45ed4f095fbbb2252294e89cea5c5c/nvidia_cudnn_cu13-9.20.0.48-py3-none-manylinux_2_27_aarch64.whl", hash = "sha256:e31454ae00094b0c55319d9d15b6fa2fc50a9e1c0f5c8c80fb75258234e731e1", size = 444574296, upload-time = "2026-03-09T19:28:27.751Z" },
    { url = "https://files.pythonhosted.org/packages/6e/5e/edb9c0ae051602c3ccaffe424256463636d639e27d7f302dde9975ef9e7a/nvidia_cudnn_cu13-9.20.0.48-py3-none-manylinux_2_27_x86_64.whl", hash = "sha256:0c45dd8eeb50b603f07995b1b300c62ffe6a1980482b82b3bcf94a4ca9d49304", size = 366173588, upload-time = "2026-03-09T19:29:34.474Z" },
]

[[package]]
name = "nvidia-cufft"
version = "12.0.0.61"
source = { registry = "https://pypi.org/simple" }
dependencies = [
    { name = "nvidia-nvjitlink", marker = "(python_full_version < '3.11' and sys_platform == 'emscripten') or (python_full_version < '3.11' and sys_platform == 'win32') or (sys_platform != 'emscripten' and sys_platform != 'win32')" },
]
wheels = [
    { url = "https://files.pythonhosted.org/packages/8b/ae/f417a75c0259e85c1d2f83ca4e960289a5f814ed0cea74d18c353d3e989d/nvidia_cufft-12.0.0.61-py3-none-manylinux2014_aarch64.manylinux_2_17_aarch64.whl", hash = "sha256:2708c852ef8cd89d1d2068bdbece0aa188813a0c934db3779b9b1faa8442e5f5", size = 214053554, upload-time = "2025-09-04T08:31:38.196Z" },
    { url = "https://files.pythonhosted.org/packages/a8/2f/7b57e29836ea8714f81e9898409196f47d772d5ddedddf1592eadb8ab743/nvidia_cufft-12.0.0.61-py3-none-manylinux2014_x86_64.manylinux_2_17_x86_64.whl", hash = "sha256:6c44f692dce8fd5ffd3e3df134b6cdb9c2f72d99cf40b62c32dde45eea9ddad3", size = 214085489, upload-time = "2025-09-04T08:31:56.044Z" },
]

[[package]]
name = "nvidia-cufile"
version = "1.15.1.6"
source = { registry = "https://pypi.org/simple" }
wheels = [
    { url = "https://files.pythonhosted.org/packages/3f/70/4f193de89a48b71714e74602ee14d04e4019ad36a5a9f20c425776e72cd6/nvidia_cufile-1.15.1.6-py3-none-manylinux2014_x86_64.manylinux_2_17_x86_64.whl", hash = "sha256:08a3ecefae5a01c7f5117351c64f17c7c62efa5fffdbe24fc7d298da19cd0b44", size = 1223672, upload-time = "2025-09-04T08:32:22.779Z" },
    { url = "https://files.pythonhosted.org/packages/ab/73/cc4a14c9813a8a0d509417cf5f4bdaba76e924d58beb9864f5a7baceefbf/nvidia_cufile-1.15.1.6-py3-none-manylinux_2_27_aarch64.whl", hash = "sha256:bdc0deedc61f548bddf7733bdc216456c2fdb101d020e1ab4b88d232d5e2f6d1", size = 1136992, upload-time = "2025-09-04T08:32:14.119Z" },
]

[[package]]
name = "nvidia-curand"
version = "10.4.0.35"
source = { registry = "https://pypi.org/simple" }
wheels = [
    { url = "https://files.pythonhosted.org/packages/1e/72/7c2ae24fb6b63a32e6ae5d241cc65263ea18d08802aaae087d9f013335a2/nvidia_curand-10.4.0.35-py3-none-manylinux_2_27_aarch64.whl", hash = "sha256:133df5a7509c3e292aaa2b477afd0194f06ce4ea24d714d616ff36439cee349a", size = 61962106, upload-time = "2025-08-04T10:21:41.128Z" },
    { url = "https://files.pythonhosted.org/packages/a5/9f/be0a41ca4a4917abf5cb9ae0daff1a6060cc5de950aec0396de9f3b52bc5/nvidia_curand-10.4.0.35-py3-none-manylinux_2_27_x86_64.whl", hash = "sha256:1aee33a5da6e1db083fe2b90082def8915f30f3248d5896bcec36a579d941bfc", size = 59544258, upload-time = "2025-08-04T10:22:03.992Z" },
]

[[package]]
name = "nvidia-cusolver"
version = "12.0.4.66"
source = { registry = "https://pypi.org/simple" }
dependencies = [
    { name = "nvidia-cublas", marker = "(python_full_version < '3.11' and sys_platform == 'emscripten') or (python_full_version < '3.11' and sys_platform == 'win32') or (sys_platform != 'emscripten' and sys_platform != 'win32')" },
    { name = "nvidia-cusparse", marker = "(python_full_version < '3.11' and sys_platform == 'emscripten') or (python_full_version < '3.11' and sys_platform == 'win32') or (sys_platform != 'emscripten' and sys_platform != 'win32')" },
    { name = "nvidia-nvjitlink", marker = "(python_full_version < '3.11' and sys_platform == 'emscripten') or (python_full_version < '3.11' and sys_platform == 'win32') or (sys_platform != 'emscripten' and sys_platform != 'win32')" },
]
wheels = [
    { url = "https://files.pythonhosted.org/packages/c8/c3/b30c9e935fc01e3da443ec0116ed1b2a009bb867f5324d3f2d7e533e776b/nvidia_cusolver-12.0.4.66-py3-none-manylinux_2_27_aarch64.whl", hash = "sha256:02c2457eaa9e39de20f880f4bd8820e6a1cfb9f9a34f820eb12a155aa5bc92d2", size = 223467760, upload-time = "2025-09-04T08:33:04.222Z" },
    { url = "https://files.pythonhosted.org/packages/5f/67/cba3777620cdacb99102da4042883709c41c709f4b6323c10781a9c3aa34/nvidia_cusolver-12.0.4.66-py3-none-manylinux_2_27_x86_64.whl", hash = "sha256:0a759da5dea5c0ea10fd307de75cdeb59e7ea4fcb8add0924859b944babf1112", size = 200941980, upload-time = "2025-09-04T08:33:22.767Z" },
]

[[package]]
name = "nvidia-cusparse"
version = "12.6.3.3"
source = { registry = "https://pypi.org/simple" }
dependencies = [
    { name = "nvidia-nvjitlink", marker = "(python_full_version < '3.11' and sys_platform == 'emscripten') or (python_full_version < '3.11' and sys_platform == 'win32') or (sys_platform != 'emscripten' and sys_platform != 'win32')" },
]
wheels = [
    { url = "https://files.pythonhosted.org/packages/f8/94/5c26f33738ae35276672f12615a64bd008ed5be6d1ebcb23579285d960a9/nvidia_cusparse-12.6.3.3-py3-none-manylinux2014_aarch64.manylinux_2_17_aarch64.whl", hash = "sha256:80bcc4662f23f1054ee334a15c72b8940402975e0eab63178fc7e670aa59472c", size = 162155568, upload-time = "2025-09-04T08:33:42.864Z" },
    { url = "https://files.pythonhosted.org/packages/fa/18/623c77619c31d62efd55302939756966f3ecc8d724a14dab2b75f1508850/nvidia_cusparse-12.6.3.3-py3-none-manylinux2014_x86_64.manylinux_2_17_x86_64.whl", hash = "sha256:2b3c89c88d01ee0e477cb7f82ef60a11a4bcd57b6b87c33f789350b59759360b", size = 145942937, upload-time = "2025-09-04T08:33:58.029Z" },
]

[[package]]
name = "nvidia-cusparselt-cu13"
version = "0.8.1"
source = { registry = "https://pypi.org/simple" }
wheels = [
    { url = "https://files.pythonhosted.org/packages/46/e1/cdc1797eadf82d3a9a575a19b33fdc871a97edbec42c00b5b5e914f4aff4/nvidia_cusparselt_cu13-0.8.1-py3-none-manylinux2014_aarch64.whl", hash = "sha256:4dca476c50bf4780d46cd0bfbd82e2bc10a08e4fef7950917ce8d7578d22a23f", size = 221051344, upload-time = "2025-09-05T18:49:51.289Z" },
    { url = "https://files.pythonhosted.org/packages/34/7d/2661f2fb3ac4302f3a246f5fc030213ac60c1fe0bce84f9783dbd831dbb7/nvidia_cusparselt_cu13-0.8.1-py3-none-manylinux2014_x86_64.whl", hash = "sha256:786ce87568c303fadb5afcc7102d454cd3040d75f6f8626f5db460d1871f4dd0", size = 170148586, upload-time = "2025-09-05T18:50:50.248Z" },
]

[[package]]
name = "nvidia-nccl-cu13"
version = "2.29.7"
source = { registry = "https://pypi.org/simple" }
wheels = [
    { url = "https://files.pythonhosted.org/packages/72/0d/daf50d44177ee0cbc7ff0a0c91eb5ff676c82be42f9a970bc7597f440c3a/nvidia_nccl_cu13-2.29.7-py3-none-manylinux_2_18_aarch64.whl", hash = "sha256:674a12383e3c38a1bcccae7d4f3633b37852230b6047883cb2f4c2d1b36d9bf5", size = 206014712, upload-time = "2026-03-03T05:34:20.843Z" },
    { url = "https://files.pythonhosted.org/packages/67/f4/58e4e91b6919367c7aafb8e36fce9aad1a3047e536bf7e2fd560927d3a4c/nvidia_nccl_cu13-2.29.7-py3-none-manylinux_2_18_x86_64.whl", hash = "sha256:edd81538446786ec3b73972543e53bb43bcaf0bfc8ef76cb679fcc390ffe136d", size = 205976000, upload-time = "2026-03-03T05:36:24.472Z" },
]

[[package]]
name = "nvidia-nvjitlink"
version = "13.0.88"
source = { registry = "https://pypi.org/simple" }
wheels = [
    { url = "https://files.pythonhosted.org/packages/56/7a/123e033aaff487c77107195fa5a2b8686795ca537935a24efae476c41f05/nvidia_nvjitlink-13.0.88-py3-none-manylinux2010_x86_64.manylinux_2_12_x86_64.whl", hash = "sha256:13a74f429e23b921c1109976abefacc69835f2f433ebd323d3946e11d804e47b", size = 40713933, upload-time = "2025-09-04T08:35:43.553Z" },
    { url = "https://files.pythonhosted.org/packages/ab/2c/93c5250e64df4f894f1cbb397c6fd71f79813f9fd79d7cd61de3f97b3c2d/nvidia_nvjitlink-13.0.88-py3-none-manylinux2014_aarch64.manylinux_2_17_aarch64.whl", hash = "sha256:e931536ccc7d467a98ba1d8b89ff7fa7f1fa3b13f2b0069118cd7f47bff07d0c", size = 38768748, upload-time = "2025-09-04T08:35:20.008Z" },
]

[[package]]
name = "nvidia-nvshmem-cu13"
version = "3.4.5"
source = { registry = "https://pypi.org/simple" }
wheels = [
    { url = "https://files.pythonhosted.org/packages/dc/0f/05cc9c720236dcd2db9c1ab97fff629e96821be2e63103569da0c9b72f19/nvidia_nvshmem_cu13-3.4.5-py3-none-manylinux2014_aarch64.manylinux_2_17_aarch64.whl", hash = "sha256:6dc2a197f38e5d0376ad52cd1a2a3617d3cdc150fd5966f4aee9bcebb1d68fe9", size = 60215947, upload-time = "2025-09-06T00:32:20.022Z" },
    { url = "https://files.pythonhosted.org/packages/3c/35/a9bf80a609e74e3b000fef598933235c908fcefcef9026042b8e6dfde2a9/nvidia_nvshmem_cu13-3.4.5-py3-none-manylinux2014_x86_64.manylinux_2_17_x86_64.whl", hash = "sha256:290f0a2ee94c9f3687a02502f3b9299a9f9fe826e6d0287ee18482e78d495b80", size = 60412546, upload-time = "2025-09-06T00:32:41.564Z" },
]

[[package]]
name = "nvidia-nvtx"
version = "13.0.85"
source = { registry = "https://pypi.org/simple" }
wheels = [
    { url = "https://files.pythonhosted.org/packages/c2/f3/d86c845465a2723ad7e1e5c36dcd75ddb82898b3f53be47ebd429fb2fa5d/nvidia_nvtx-13.0.85-py3-none-manylinux1_x86_64.manylinux_2_5_x86_64.whl", hash = "sha256:4936d1d6780fbe68db454f5e72a42ff64d1fd6397df9f363ae786930fd5c1cd4", size = 148047, upload-time = "2025-09-04T08:29:01.761Z" },
    { url = "https://files.pythonhosted.org/packages/a8/64/3708a90d1ebe202ffdeb7185f878a3c84d15c2b2c31858da2ce0583e2def/nvidia_nvtx-13.0.85-py3-none-manylinux2014_aarch64.manylinux_2_17_aarch64.whl", hash = "sha256:cb7780edb6b14107373c835bf8b72e7a178bac7367e23da7acb108f973f157a6", size = 148878, upload-time = "2025-09-04T08:28:53.627Z" },
]

[[package]]
name = "packaging"
version = "26.2"
source = { registry = "https://pypi.org/simple" }
sdist = { url = "https://files.pythonhosted.org/packages/d7/f1/e7a6dd94a8d4a5626c03e4e99c87f241ba9e350cd9e6d75123f992427270/packaging-26.2.tar.gz", hash = "sha256:ff452ff5a3e828ce110190feff1178bb1f2ea2281fa2075aadb987c2fb221661", size = 228134, upload-time = "2026-04-24T20:15:23.917Z" }
wheels = [
    { url = "https://files.pythonhosted.org/packages/df/b2/87e62e8c3e2f4b32e5fe99e0b86d576da1312593b39f47d8ceef365e95ed/packaging-26.2-py3-none-any.whl", hash = "sha256:5fc45236b9446107ff2415ce77c807cee2862cb6fac22b8a73826d0693b0980e", size = 100195, upload-time = "2026-04-24T20:15:22.081Z" },
]

[[package]]
name = "pandas"
version = "2.3.3"
source = { registry = "https://pypi.org/simple" }
resolution-markers = [
    "python_full_version < '3.11'",
]
dependencies = [
    { name = "numpy", version = "2.2.6", source = { registry = "https://pypi.org/simple" }, marker = "python_full_version < '3.11'" },
    { name = "python-dateutil", marker = "python_full_version < '3.11'" },
    { name = "pytz", marker = "python_full_version < '3.11'" },
    { name = "tzdata", marker = "python_full_version < '3.11'" },
]
sdist = { url = "https://files.pythonhosted.org/packages/33/01/d40b85317f86cf08d853a4f495195c73815fdf205eef3993821720274518/pandas-2.3.3.tar.gz", hash = "sha256:e05e1af93b977f7eafa636d043f9f94c7ee3ac81af99c13508215942e64c993b", size = 4495223, upload-time = "2025-09-29T23:34:51.853Z" }
wheels = [
    { url = "https://files.pythonhosted.org/packages/3d/f7/f425a00df4fcc22b292c6895c6831c0c8ae1d9fac1e024d16f98a9ce8749/pandas-2.3.3-cp310-cp310-macosx_10_9_x86_64.whl", hash = "sha256:376c6446ae31770764215a6c937f72d917f214b43560603cd60da6408f183b6c", size = 11555763, upload-time = "2025-09-29T23:16:53.287Z" },
    { url = "https://files.pythonhosted.org/packages/13/4f/66d99628ff8ce7857aca52fed8f0066ce209f96be2fede6cef9f84e8d04f/pandas-2.3.3-cp310-cp310-macosx_11_0_arm64.whl", hash = "sha256:e19d192383eab2f4ceb30b412b22ea30690c9e618f78870357ae1d682912015a", size = 10801217, upload-time = "2025-09-29T23:17:04.522Z" },
    { url = "https://files.pythonhosted.org/packages/1d/03/3fc4a529a7710f890a239cc496fc6d50ad4a0995657dccc1d64695adb9f4/pandas-2.3.3-cp310-cp310-manylinux_2_24_aarch64.manylinux_2_28_aarch64.whl", hash = "sha256:5caf26f64126b6c7aec964f74266f435afef1c1b13da3b0636c7518a1fa3e2b1", size = 12148791, upload-time = "2025-09-29T23:17:18.444Z" },
    { url = "https://files.pythonhosted.org/packages/40/a8/4dac1f8f8235e5d25b9955d02ff6f29396191d4e665d71122c3722ca83c5/pandas-2.3.3-cp310-cp310-manylinux_2_24_x86_64.manylinux_2_28_x86_64.whl", hash = "sha256:dd7478f1463441ae4ca7308a70e90b33470fa593429f9d4c578dd00d1fa78838", size = 12769373, upload-time = "2025-09-29T23:17:35.846Z" },
    { url = "https://files.pythonhosted.org/packages/df/91/82cc5169b6b25440a7fc0ef3a694582418d875c8e3ebf796a6d6470aa578/pandas-2.3.3-cp310-cp310-musllinux_1_2_aarch64.whl", hash = "sha256:4793891684806ae50d1288c9bae9330293ab4e083ccd1c5e383c34549c6e4250", size = 13200444, upload-time = "2025-09-29T23:17:49.341Z" },
    { url = "https://files.pythonhosted.org/packages/10/ae/89b3283800ab58f7af2952704078555fa60c807fff764395bb57ea0b0dbd/pandas-2.3.3-cp310-cp310-musllinux_1_2_x86_64.whl", hash = "sha256:28083c648d9a99a5dd035ec125d42439c6c1c525098c58af0fc38dd1a7a1b3d4", size = 13858459, upload-time = "2025-09-29T23:18:03.722Z" },
    { url = "https://files.pythonhosted.org/packages/85/72/530900610650f54a35a19476eca5104f38555afccda1aa11a92ee14cb21d/pandas-2.3.3-cp310-cp310-win_amd64.whl", hash = "sha256:503cf027cf9940d2ceaa1a93cfb5f8c8c7e6e90720a2850378f0b3f3b1e06826", size = 11346086, upload-time = "2025-09-29T23:18:18.505Z" },
    { url = "https://files.pythonhosted.org/packages/c1/fa/7ac648108144a095b4fb6aa3de1954689f7af60a14cf25583f4960ecb878/pandas-2.3.3-cp311-cp311-macosx_10_9_x86_64.whl", hash = "sha256:602b8615ebcc4a0c1751e71840428ddebeb142ec02c786e8ad6b1ce3c8dec523", size = 11578790, upload-time = "2025-09-29T23:18:30.065Z" },
    { url = "https://files.pythonhosted.org/packages/9b/35/74442388c6cf008882d4d4bdfc4109be87e9b8b7ccd097ad1e7f006e2e95/pandas-2.3.3-cp311-cp311-macosx_11_0_arm64.whl", hash = "sha256:8fe25fc7b623b0ef6b5009149627e34d2a4657e880948ec3c840e9402e5c1b45", size = 10833831, upload-time = "2025-09-29T23:38:56.071Z" },
    { url = "https://files.pythonhosted.org/packages/fe/e4/de154cbfeee13383ad58d23017da99390b91d73f8c11856f2095e813201b/pandas-2.3.3-cp311-cp311-manylinux_2_24_aarch64.manylinux_2_28_aarch64.whl", hash = "sha256:b468d3dad6ff947df92dcb32ede5b7bd41a9b3cceef0a30ed925f6d01fb8fa66", size = 12199267, upload-time = "2025-09-29T23:18:41.627Z" },
    { url = "https://files.pythonhosted.org/packages/bf/c9/63f8d545568d9ab91476b1818b4741f521646cbdd151c6efebf40d6de6f7/pandas-2.3.3-cp311-cp311-manylinux_2_24_x86_64.manylinux_2_28_x86_64.whl", hash = "sha256:b98560e98cb334799c0b07ca7967ac361a47326e9b4e5a7dfb5ab2b1c9d35a1b", size = 12789281, upload-time = "2025-09-29T23:18:56.834Z" },
    { url = "https://files.pythonhosted.org/packages/f2/00/a5ac8c7a0e67fd1a6059e40aa08fa1c52cc00709077d2300e210c3ce0322/pandas-2.3.3-cp311-cp311-musllinux_1_2_aarch64.whl", hash = "sha256:1d37b5848ba49824e5c30bedb9c830ab9b7751fd049bc7914533e01c65f79791", size = 13240453, upload-time = "2025-09-29T23:19:09.247Z" },
    { url = "https://files.pythonhosted.org/packages/27/4d/5c23a5bc7bd209231618dd9e606ce076272c9bc4f12023a70e03a86b4067/pandas-2.3.3-cp311-cp311-musllinux_1_2_x86_64.whl", hash = "sha256:db4301b2d1f926ae677a751eb2bd0e8c5f5319c9cb3f88b0becbbb0b07b34151", size = 13890361, upload-time = "2025-09-29T23:19:25.342Z" },
    { url = "https://files.pythonhosted.org/packages/8e/59/712db1d7040520de7a4965df15b774348980e6df45c129b8c64d0dbe74ef/pandas-2.3.3-cp311-cp311-win_amd64.whl", hash = "sha256:f086f6fe114e19d92014a1966f43a3e62285109afe874f067f5abbdcbb10e59c", size = 11348702, upload-time = "2025-09-29T23:19:38.296Z" },
    { url = "https://files.pythonhosted.org/packages/9c/fb/231d89e8637c808b997d172b18e9d4a4bc7bf31296196c260526055d1ea0/pandas-2.3.3-cp312-cp312-macosx_10_13_x86_64.whl", hash = "sha256:6d21f6d74eb1725c2efaa71a2bfc661a0689579b58e9c0ca58a739ff0b002b53", size = 11597846, upload-time = "2025-09-29T23:19:48.856Z" },
    { url = "https://files.pythonhosted.org/packages/5c/bd/bf8064d9cfa214294356c2d6702b716d3cf3bb24be59287a6a21e24cae6b/pandas-2.3.3-cp312-cp312-macosx_11_0_arm64.whl", hash = "sha256:3fd2f887589c7aa868e02632612ba39acb0b8948faf5cc58f0850e165bd46f35", size = 10729618, upload-time = "2025-09-29T23:39:08.659Z" },
    { url = "https://files.pythonhosted.org/packages/57/56/cf2dbe1a3f5271370669475ead12ce77c61726ffd19a35546e31aa8edf4e/pandas-2.3.3-cp312-cp312-manylinux_2_24_aarch64.manylinux_2_28_aarch64.whl", hash = "sha256:ecaf1e12bdc03c86ad4a7ea848d66c685cb6851d807a26aa245ca3d2017a1908", size = 11737212, upload-time = "2025-09-29T23:19:59.765Z" },
    { url = "https://files.pythonhosted.org/packages/e5/63/cd7d615331b328e287d8233ba9fdf191a9c2d11b6af0c7a59cfcec23de68/pandas-2.3.3-cp312-cp312-manylinux_2_24_x86_64.manylinux_2_28_x86_64.whl", hash = "sha256:b3d11d2fda7eb164ef27ffc14b4fcab16a80e1ce67e9f57e19ec0afaf715ba89", size = 12362693, upload-time = "2025-09-29T23:20:14.098Z" },
    { url = "https://files.pythonhosted.org/packages/a6/de/8b1895b107277d52f2b42d3a6806e69cfef0d5cf1d0ba343470b9d8e0a04/pandas-2.3.3-cp312-cp312-musllinux_1_2_aarch64.whl", hash = "sha256:a68e15f780eddf2b07d242e17a04aa187a7ee12b40b930bfdd78070556550e98", size = 12771002, upload-time = "2025-09-29T23:20:26.76Z" },
    { url = "https://files.pythonhosted.org/packages/87/21/84072af3187a677c5893b170ba2c8fbe450a6ff911234916da889b698220/pandas-2.3.3-cp312-cp312-musllinux_1_2_x86_64.whl", hash = "sha256:371a4ab48e950033bcf52b6527eccb564f52dc826c02afd9a1bc0ab731bba084", size = 13450971, upload-time = "2025-09-29T23:20:41.344Z" },
    { url = "https://files.pythonhosted.org/packages/86/41/585a168330ff063014880a80d744219dbf1dd7a1c706e75ab3425a987384/pandas-2.3.3-cp312-cp312-win_amd64.whl", hash = "sha256:a16dcec078a01eeef8ee61bf64074b4e524a2a3f4b3be9326420cabe59c4778b", size = 10992722, upload-time = "2025-09-29T23:20:54.139Z" },
]

[[package]]
name = "pandas"
version = "3.0.3"
source = { registry = "https://pypi.org/simple" }
resolution-markers = [
    "python_full_version >= '3.11' and sys_platform == 'win32'",
    "python_full_version >= '3.11' and sys_platform == 'emscripten'",
    "python_full_version >= '3.11' and sys_platform != 'emscripten' and sys_platform != 'win32'",
]
dependencies = [
    { name = "numpy", version = "2.4.6", source = { registry = "https://pypi.org/simple" }, marker = "python_full_version >= '3.11'" },
    { name = "python-dateutil", marker = "python_full_version >= '3.11'" },
    { name = "tzdata", marker = "(python_full_version >= '3.11' and sys_platform == 'emscripten') or (python_full_version >= '3.11' and sys_platform == 'win32')" },
]
sdist = { url = "https://files.pythonhosted.org/packages/f8/87/4341c6252d1c47b08768c3d25ac487362bf403f0313ddae4a2a26c9b1b4c/pandas-3.0.3.tar.gz", hash = "sha256:696a4a00a2a2a35d4e5deb3fc946641b96c944f02230e4f76137fe35d806c4fc", size = 4651414, upload-time = "2026-05-11T18:54:29.21Z" }
wheels = [
    { url = "https://files.pythonhosted.org/packages/42/16/b5c76b838fd9bf6ce84d3a53346b8874ec05c5f0040d75ef2c320100cd2a/pandas-3.0.3-cp311-cp311-macosx_10_9_x86_64.whl", hash = "sha256:455f6f8139d4282188f526868dbc3c828470e88a3d9d59a891bd46a455f21b98", size = 10338495, upload-time = "2026-05-11T18:52:11.558Z" },
    { url = "https://files.pythonhosted.org/packages/5a/b0/a4ffc4ae74d2d822200dcc46898987d8eb6032d1e2b219cae39da6f5cbcc/pandas-3.0.3-cp311-cp311-macosx_11_0_arm64.whl", hash = "sha256:4e15135e2ee5df1063313e2425ceef8ac0f4ae775893815b0923651b806a5639", size = 9938250, upload-time = "2026-05-11T18:52:17.005Z" },
    { url = "https://files.pythonhosted.org/packages/2e/b2/3323601a52caee42c019e370090ca4544b241437240ca04f786cce82b0cf/pandas-3.0.3-cp311-cp311-manylinux_2_24_aarch64.manylinux_2_28_aarch64.whl", hash = "sha256:05f1f1752b8533ea03f7f39a9c15b1a058d067bb48f4748948e7a8691e0510f2", size = 10770558, upload-time = "2026-05-11T18:52:19.865Z" },
    { url = "https://files.pythonhosted.org/packages/32/f1/bbecd2f867b97abebe0f9b53d750f862251b40337e061b36676ded3d920f/pandas-3.0.3-cp311-cp311-manylinux_2_24_x86_64.manylinux_2_28_x86_64.whl", hash = "sha256:8a1e45c80cceb3b4a21bc5939d52e8cbd8d9b7305309219d59e9754d9ce09e27", size = 11274611, upload-time = "2026-05-11T18:52:22.622Z" },
    { url = "https://files.pythonhosted.org/packages/7f/4f/eafabf2d5fae5adf143b4d18d3706c5efdc368a7c4eb1ee8a3eddabbd0f6/pandas-3.0.3-cp311-cp311-musllinux_1_2_aarch64.whl", hash = "sha256:14da8316da4d0c5a77618425996bfb1248ca87fc2c1486e6fde4652bd18b5824", size = 11784670, upload-time = "2026-05-11T18:52:25.4Z" },
    { url = "https://files.pythonhosted.org/packages/49/44/1eb20389301b57b19cc099a1c2f662501f72f08a65f912d05822613c1532/pandas-3.0.3-cp311-cp311-musllinux_1_2_x86_64.whl", hash = "sha256:a55066a0505dae0ba2b50a46637db34b46f9094c65c5d4800794ef6335010938", size = 12353708, upload-time = "2026-05-11T18:52:28.139Z" },
    { url = "https://files.pythonhosted.org/packages/eb/62/c321f13b5ba1819fc8dca456c7fce578da2dcfecff1abbf0eaddf8406c0f/pandas-3.0.3-cp311-cp311-win_amd64.whl", hash = "sha256:6674ab18ad8c57802867264b00e15e7bb904700cdd9046e3b2fa1fce237439ea", size = 9907609, upload-time = "2026-05-11T18:52:30.982Z" },
    { url = "https://files.pythonhosted.org/packages/53/85/1b7f563ebc6357c27233a02a96b589bcce1fa9c6eb89fb4f0e56421d277e/pandas-3.0.3-cp311-cp311-win_arm64.whl", hash = "sha256:5cc09a68b3120e0f54870dede8287a7bb1fa463907e4fcec1ea77cab6179bf7a", size = 9165596, upload-time = "2026-05-11T18:52:33.334Z" },
    { url = "https://files.pythonhosted.org/packages/24/f1/392f8c5bfc16f66a0d2d41561c01627c228fe7ed2a0d056ef11315042570/pandas-3.0.3-cp312-cp312-macosx_10_13_x86_64.whl", hash = "sha256:fed2ff7fd9779120e388e285fc029bd5cf9490cdd2e4166a9ee22c0e49a9ab09", size = 10357846, upload-time = "2026-05-11T18:52:36.143Z" },
    { url = "https://files.pythonhosted.org/packages/cf/3d/b16412745651e855f357e5e66930248688378853a6e2698a214e331fba1f/pandas-3.0.3-cp312-cp312-macosx_11_0_arm64.whl", hash = "sha256:b168fc218fd80a6cbdbdbc1a97ddc7889ed057d7eb45f50d866ceab5f39904c4", size = 9899550, upload-time = "2026-05-11T18:52:38.976Z" },
    { url = "https://files.pythonhosted.org/packages/31/a8/fa2535168fffcedf67f4f6de28d2dd903a747ca7c8ea6989451aaeb3a92f/pandas-3.0.3-cp312-cp312-manylinux_2_24_aarch64.manylinux_2_28_aarch64.whl", hash = "sha256:0383c72c75cdcca61a9e116e611143902dbfd08bff356829c2f6d1cf40a9ca8c", size = 10412965, upload-time = "2026-05-11T18:52:41.915Z" },
    { url = "https://files.pythonhosted.org/packages/65/b6/09b01cdbc15224e2850365192d17b7bdebb8bdbd8780ed221fcdf0d9a515/pandas-3.0.3-cp312-cp312-manylinux_2_24_x86_64.manylinux_2_28_x86_64.whl", hash = "sha256:6dc0b3fd2169c9157deed50b4d519553a3655c8c6a96027136d654592be973a9", size = 10894600, upload-time = "2026-05-11T18:52:45.02Z" },
    { url = "https://files.pythonhosted.org/packages/c9/a4/2eb28f2fccb4ced4a2c79ab2a5dee9ade1ebf44922ebad6fea158c9f95d4/pandas-3.0.3-cp312-cp312-musllinux_1_2_aarch64.whl", hash = "sha256:7e65d5407dc0b394f509699650e4a2ec01c0514f21850f453fa60f3be79a5dbf", size = 11422824, upload-time = "2026-05-11T18:52:48.058Z" },
    { url = "https://files.pythonhosted.org/packages/f8/45/830bb57f533a4604b355e07edcb8ea18cf88b5f94e5fca92f27052d7c597/pandas-3.0.3-cp312-cp312-musllinux_1_2_x86_64.whl", hash = "sha256:f8894dc474d648fe7b6ff0ca9b0bd73950d19952bc1a6534540762c5d79d305c", size = 11950889, upload-time = "2026-05-11T18:52:50.905Z" },
    { url = "https://files.pythonhosted.org/packages/b9/c5/fc1b368f303087d20e8c9bf3d6ceb186263cfac0ade735cd938538bea839/pandas-3.0.3-cp312-cp312-win_amd64.whl", hash = "sha256:c7be265b62cef88e253a941e4698604973736dcfe242fdb5198f0f7bc473cdcc", size = 9755463, upload-time = "2026-05-11T18:52:53.386Z" },
    { url = "https://files.pythonhosted.org/packages/86/bd/fda8f9705b1b09c6ebe14bfc0fa0e4ec8584d54ea673628f157ff55131af/pandas-3.0.3-cp312-cp312-win_arm64.whl", hash = "sha256:557409bc4178e70ee8d9ddb494798e51ebf6ea59330f6be22c51bab2a7db6c49", size = 9066158, upload-time = "2026-05-11T18:52:56.038Z" },
]

[[package]]
name = "pillow"
version = "12.2.0"
source = { registry = "https://pypi.org/simple" }
sdist = { url = "https://files.pythonhosted.org/packages/8c/21/c2bcdd5906101a30244eaffc1b6e6ce71a31bd0742a01eb89e660ebfac2d/pillow-12.2.0.tar.gz", hash = "sha256:a830b1a40919539d07806aa58e1b114df53ddd43213d9c8b75847eee6c0182b5", size = 46987819, upload-time = "2026-04-01T14:46:17.687Z" }
wheels = [
    { url = "https://files.pythonhosted.org/packages/3a/aa/d0b28e1c811cd4d5f5c2bfe2e022292bd255ae5744a3b9ac7d6c8f72dd75/pillow-12.2.0-cp310-cp310-macosx_10_10_x86_64.whl", hash = "sha256:a4e8f36e677d3336f35089648c8955c51c6d386a13cf6ee9c189c5f5bd713a9f", size = 5354355, upload-time = "2026-04-01T14:42:15.402Z" },
    { url = "https://files.pythonhosted.org/packages/27/8e/1d5b39b8ae2bd7650d0c7b6abb9602d16043ead9ebbfef4bc4047454da2a/pillow-12.2.0-cp310-cp310-macosx_11_0_arm64.whl", hash = "sha256:2e589959f10d9824d39b350472b92f0ce3b443c0a3442ebf41c40cb8361c5b97", size = 4695871, upload-time = "2026-04-01T14:42:18.234Z" },
    { url = "https://files.pythonhosted.org/packages/f0/c5/dcb7a6ca6b7d3be41a76958e90018d56c8462166b3ef223150360850c8da/pillow-12.2.0-cp310-cp310-manylinux2014_aarch64.manylinux_2_17_aarch64.whl", hash = "sha256:a52edc8bfff4429aaabdf4d9ee0daadbbf8562364f940937b941f87a4290f5ff", size = 6269734, upload-time = "2026-04-01T14:42:20.608Z" },
    { url = "https://files.pythonhosted.org/packages/ea/f1/aa1bb13b2f4eba914e9637893c73f2af8e48d7d4023b9d3750d4c5eb2d0c/pillow-12.2.0-cp310-cp310-manylinux2014_x86_64.manylinux_2_17_x86_64.whl", hash = "sha256:975385f4776fafde056abb318f612ef6285b10a1f12b8570f3647ad0d74b48ec", size = 8076080, upload-time = "2026-04-01T14:42:23.095Z" },
    { url = "https://files.pythonhosted.org/packages/a1/2a/8c79d6a53169937784604a8ae8d77e45888c41537f7f6f65ed1f407fe66d/pillow-12.2.0-cp310-cp310-manylinux_2_27_aarch64.manylinux_2_28_aarch64.whl", hash = "sha256:bd9c0c7a0c681a347b3194c500cb1e6ca9cab053ea4d82a5cf45b6b754560136", size = 6382236, upload-time = "2026-04-01T14:42:25.82Z" },
    { url = "https://files.pythonhosted.org/packages/b5/42/bbcb6051030e1e421d103ce7a8ecadf837aa2f39b8f82ef1a8d37c3d4ebc/pillow-12.2.0-cp310-cp310-manylinux_2_27_x86_64.manylinux_2_28_x86_64.whl", hash = "sha256:88d387ff40b3ff7c274947ed3125dedf5262ec6919d83946753b5f3d7c67ea4c", size = 7070220, upload-time = "2026-04-01T14:42:28.68Z" },
    { url = "https://files.pythonhosted.org/packages/3f/e1/c2a7d6dd8cfa6b231227da096fd2d58754bab3603b9d73bf609d3c18b64f/pillow-12.2.0-cp310-cp310-musllinux_1_2_aarch64.whl", hash = "sha256:51c4167c34b0d8ba05b547a3bb23578d0ba17b80a5593f93bd8ecb123dd336a3", size = 6493124, upload-time = "2026-04-01T14:42:31.579Z" },
    { url = "https://files.pythonhosted.org/packages/5f/41/7c8617da5d32e1d2f026e509484fdb6f3ad7efaef1749a0c1928adbb099e/pillow-12.2.0-cp310-cp310-musllinux_1_2_x86_64.whl", hash = "sha256:34c0d99ecccea270c04882cb3b86e7b57296079c9a4aff88cb3b33563d95afaa", size = 7194324, upload-time = "2026-04-01T14:42:34.615Z" },
    { url = "https://files.pythonhosted.org/packages/2d/de/a777627e19fd6d62f84070ee1521adde5eeda4855b5cf60fe0b149118bca/pillow-12.2.0-cp310-cp310-win32.whl", hash = "sha256:b85f66ae9eb53e860a873b858b789217ba505e5e405a24b85c0464822fe88032", size = 6376363, upload-time = "2026-04-01T14:42:37.19Z" },
    { url = "https://files.pythonhosted.org/packages/e7/34/fc4cb5204896465842767b96d250c08410f01f2f28afc43b257de842eed5/pillow-12.2.0-cp310-cp310-win_amd64.whl", hash = "sha256:673aa32138f3e7531ccdbca7b3901dba9b70940a19ccecc6a37c77d5fdeb05b5", size = 7083523, upload-time = "2026-04-01T14:42:39.62Z" },
    { url = "https://files.pythonhosted.org/packages/2d/a0/32852d36bc7709f14dc3f64f929a275e958ad8c19a6deba9610d458e28b3/pillow-12.2.0-cp310-cp310-win_arm64.whl", hash = "sha256:3e080565d8d7c671db5802eedfb438e5565ffa40115216eabb8cd52d0ecce024", size = 2463318, upload-time = "2026-04-01T14:42:42.063Z" },
    { url = "https://files.pythonhosted.org/packages/68/e1/748f5663efe6edcfc4e74b2b93edfb9b8b99b67f21a854c3ae416500a2d9/pillow-12.2.0-cp311-cp311-macosx_10_10_x86_64.whl", hash = "sha256:8be29e59487a79f173507c30ddf57e733a357f67881430449bb32614075a40ab", size = 5354347, upload-time = "2026-04-01T14:42:44.255Z" },
    { url = "https://files.pythonhosted.org/packages/47/a1/d5ff69e747374c33a3b53b9f98cca7889fce1fd03d79cdc4e1bccc6c5a87/pillow-12.2.0-cp311-cp311-macosx_11_0_arm64.whl", hash = "sha256:71cde9a1e1551df7d34a25462fc60325e8a11a82cc2e2f54578e5e9a1e153d65", size = 4695873, upload-time = "2026-04-01T14:42:46.452Z" },
    { url = "https://files.pythonhosted.org/packages/df/21/e3fbdf54408a973c7f7f89a23b2cb97a7ef30c61ab4142af31eee6aebc88/pillow-12.2.0-cp311-cp311-manylinux2014_aarch64.manylinux_2_17_aarch64.whl", hash = "sha256:f490f9368b6fc026f021db16d7ec2fbf7d89e2edb42e8ec09d2c60505f5729c7", size = 6280168, upload-time = "2026-04-01T14:42:49.228Z" },
    { url = "https://files.pythonhosted.org/packages/d3/f1/00b7278c7dd52b17ad4329153748f87b6756ec195ff786c2bdf12518337d/pillow-12.2.0-cp311-cp311-manylinux2014_x86_64.manylinux_2_17_x86_64.whl", hash = "sha256:8bd7903a5f2a4545f6fd5935c90058b89d30045568985a71c79f5fd6edf9b91e", size = 8088188, upload-time = "2026-04-01T14:42:51.735Z" },
    { url = "https://files.pythonhosted.org/packages/ad/cf/220a5994ef1b10e70e85748b75649d77d506499352be135a4989c957b701/pillow-12.2.0-cp311-cp311-manylinux_2_27_aarch64.manylinux_2_28_aarch64.whl", hash = "sha256:3997232e10d2920a68d25191392e3a4487d8183039e1c74c2297f00ed1c50705", size = 6394401, upload-time = "2026-04-01T14:42:54.343Z" },
    { url = "https://files.pythonhosted.org/packages/e9/bd/e51a61b1054f09437acfbc2ff9106c30d1eb76bc1453d428399946781253/pillow-12.2.0-cp311-cp311-manylinux_2_27_x86_64.manylinux_2_28_x86_64.whl", hash = "sha256:e74473c875d78b8e9d5da2a70f7099549f9eb37ded4e2f6a463e60125bccd176", size = 7079655, upload-time = "2026-04-01T14:42:56.954Z" },
    { url = "https://files.pythonhosted.org/packages/6b/3d/45132c57d5fb4b5744567c3817026480ac7fc3ce5d4c47902bc0e7f6f853/pillow-12.2.0-cp311-cp311-musllinux_1_2_aarch64.whl", hash = "sha256:56a3f9c60a13133a98ecff6197af34d7824de9b7b38c3654861a725c970c197b", size = 6503105, upload-time = "2026-04-01T14:42:59.847Z" },
    { url = "https://files.pythonhosted.org/packages/7d/2e/9df2fc1e82097b1df3dce58dc43286aa01068e918c07574711fcc53e6fb4/pillow-12.2.0-cp311-cp311-musllinux_1_2_x86_64.whl", hash = "sha256:90e6f81de50ad6b534cab6e5aef77ff6e37722b2f5d908686f4a5c9eba17a909", size = 7203402, upload-time = "2026-04-01T14:43:02.664Z" },
    { url = "https://files.pythonhosted.org/packages/bd/2e/2941e42858ebb67e50ae741473de81c2984e6eff7b397017623c676e2e8d/pillow-12.2.0-cp311-cp311-win32.whl", hash = "sha256:8c984051042858021a54926eb597d6ee3012393ce9c181814115df4c60b9a808", size = 6378149, upload-time = "2026-04-01T14:43:05.274Z" },
    { url = "https://files.pythonhosted.org/packages/69/42/836b6f3cd7f3e5fa10a1f1a5420447c17966044c8fbf589cc0452d5502db/pillow-12.2.0-cp311-cp311-win_amd64.whl", hash = "sha256:6e6b2a0c538fc200b38ff9eb6628228b77908c319a005815f2dde585a0664b60", size = 7082626, upload-time = "2026-04-01T14:43:08.557Z" },
    { url = "https://files.pythonhosted.org/packages/c2/88/549194b5d6f1f494b485e493edc6693c0a16f4ada488e5bd974ed1f42fad/pillow-12.2.0-cp311-cp311-win_arm64.whl", hash = "sha256:9a8a34cc89c67a65ea7437ce257cea81a9dad65b29805f3ecee8c8fe8ff25ffe", size = 2463531, upload-time = "2026-04-01T14:43:10.743Z" },
    { url = "https://files.pythonhosted.org/packages/58/be/7482c8a5ebebbc6470b3eb791812fff7d5e0216c2be3827b30b8bb6603ed/pillow-12.2.0-cp312-cp312-macosx_10_13_x86_64.whl", hash = "sha256:2d192a155bbcec180f8564f693e6fd9bccff5a7af9b32e2e4bf8c9c69dbad6b5", size = 5308279, upload-time = "2026-04-01T14:43:13.246Z" },
    { url = "https://files.pythonhosted.org/packages/d8/95/0a351b9289c2b5cbde0bacd4a83ebc44023e835490a727b2a3bd60ddc0f4/pillow-12.2.0-cp312-cp312-macosx_11_0_arm64.whl", hash = "sha256:f3f40b3c5a968281fd507d519e444c35f0ff171237f4fdde090dd60699458421", size = 4695490, upload-time = "2026-04-01T14:43:15.584Z" },
    { url = "https://files.pythonhosted.org/packages/de/af/4e8e6869cbed569d43c416fad3dc4ecb944cb5d9492defaed89ddd6fe871/pillow-12.2.0-cp312-cp312-manylinux2014_aarch64.manylinux_2_17_aarch64.whl", hash = "sha256:03e7e372d5240cc23e9f07deca4d775c0817bffc641b01e9c3af208dbd300987", size = 6284462, upload-time = "2026-04-01T14:43:18.268Z" },
    { url = "https://files.pythonhosted.org/packages/e9/9e/c05e19657fd57841e476be1ab46c4d501bffbadbafdc31a6d665f8b737b6/pillow-12.2.0-cp312-cp312-manylinux2014_x86_64.manylinux_2_17_x86_64.whl", hash = "sha256:b86024e52a1b269467a802258c25521e6d742349d760728092e1bc2d135b4d76", size = 8094744, upload-time = "2026-04-01T14:43:20.716Z" },
    { url = "https://files.pythonhosted.org/packages/2b/54/1789c455ed10176066b6e7e6da1b01e50e36f94ba584dc68d9eebfe9156d/pillow-12.2.0-cp312-cp312-manylinux_2_27_aarch64.manylinux_2_28_aarch64.whl", hash = "sha256:7371b48c4fa448d20d2714c9a1f775a81155050d383333e0a6c15b1123dda005", size = 6398371, upload-time = "2026-04-01T14:43:23.443Z" },
    { url = "https://files.pythonhosted.org/packages/43/e3/fdc657359e919462369869f1c9f0e973f353f9a9ee295a39b1fea8ee1a77/pillow-12.2.0-cp312-cp312-manylinux_2_27_x86_64.manylinux_2_28_x86_64.whl", hash = "sha256:62f5409336adb0663b7caa0da5c7d9e7bdbaae9ce761d34669420c2a801b2780", size = 7087215, upload-time = "2026-04-01T14:43:26.758Z" },
    { url = "https://files.pythonhosted.org/packages/8b/f8/2f6825e441d5b1959d2ca5adec984210f1ec086435b0ed5f52c19b3b8a6e/pillow-12.2.0-cp312-cp312-musllinux_1_2_aarch64.whl", hash = "sha256:01afa7cf67f74f09523699b4e88c73fb55c13346d212a59a2db1f86b0a63e8c5", size = 6509783, upload-time = "2026-04-01T14:43:29.56Z" },
    { url = "https://files.pythonhosted.org/packages/67/f9/029a27095ad20f854f9dba026b3ea6428548316e057e6fc3545409e86651/pillow-12.2.0-cp312-cp312-musllinux_1_2_x86_64.whl", hash = "sha256:fc3d34d4a8fbec3e88a79b92e5465e0f9b842b628675850d860b8bd300b159f5", size = 7212112, upload-time = "2026-04-01T14:43:32.091Z" },
    { url = "https://files.pythonhosted.org/packages/be/42/025cfe05d1be22dbfdb4f264fe9de1ccda83f66e4fc3aac94748e784af04/pillow-12.2.0-cp312-cp312-win32.whl", hash = "sha256:58f62cc0f00fd29e64b29f4fd923ffdb3859c9f9e6105bfc37ba1d08994e8940", size = 6378489, upload-time = "2026-04-01T14:43:34.601Z" },
    { url = "https://files.pythonhosted.org/packages/5d/7b/25a221d2c761c6a8ae21bfa3874988ff2583e19cf8a27bf2fee358df7942/pillow-12.2.0-cp312-cp312-win_amd64.whl", hash = "sha256:7f84204dee22a783350679a0333981df803dac21a0190d706a50475e361c93f5", size = 7084129, upload-time = "2026-04-01T14:43:37.213Z" },
    { url = "https://files.pythonhosted.org/packages/10/e1/542a474affab20fd4a0f1836cb234e8493519da6b76899e30bcc5d990b8b/pillow-12.2.0-cp312-cp312-win_arm64.whl", hash = "sha256:af73337013e0b3b46f175e79492d96845b16126ddf79c438d7ea7ff27783a414", size = 2463612, upload-time = "2026-04-01T14:43:39.421Z" },
    { url = "https://files.pythonhosted.org/packages/4e/b7/2437044fb910f499610356d1352e3423753c98e34f915252aafecc64889f/pillow-12.2.0-pp311-pypy311_pp73-macosx_10_15_x86_64.whl", hash = "sha256:0538bd5e05efec03ae613fd89c4ce0368ecd2ba239cc25b9f9be7ed426b0af1f", size = 5273969, upload-time = "2026-04-01T14:45:55.538Z" },
    { url = "https://files.pythonhosted.org/packages/f6/f4/8316e31de11b780f4ac08ef3654a75555e624a98db1056ecb2122d008d5a/pillow-12.2.0-pp311-pypy311_pp73-macosx_11_0_arm64.whl", hash = "sha256:394167b21da716608eac917c60aa9b969421b5dcbbe02ae7f013e7b85811c69d", size = 4659674, upload-time = "2026-04-01T14:45:58.093Z" },
    { url = "https://files.pythonhosted.org/packages/d4/37/664fca7201f8bb2aa1d20e2c3d5564a62e6ae5111741966c8319ca802361/pillow-12.2.0-pp311-pypy311_pp73-manylinux2014_aarch64.manylinux_2_17_aarch64.whl", hash = "sha256:5d04bfa02cc2d23b497d1e90a0f927070043f6cbf303e738300532379a4b4e0f", size = 5288479, upload-time = "2026-04-01T14:46:01.141Z" },
    { url = "https://files.pythonhosted.org/packages/49/62/5b0ed78fce87346be7a5cfcfaaad91f6a1f98c26f86bdbafa2066c647ef6/pillow-12.2.0-pp311-pypy311_pp73-manylinux2014_x86_64.manylinux_2_17_x86_64.whl", hash = "sha256:0c838a5125cee37e68edec915651521191cef1e6aa336b855f495766e77a366e", size = 7032230, upload-time = "2026-04-01T14:46:03.874Z" },
    { url = "https://files.pythonhosted.org/packages/c3/28/ec0fc38107fc32536908034e990c47914c57cd7c5a3ece4d8d8f7ffd7e27/pillow-12.2.0-pp311-pypy311_pp73-manylinux_2_27_aarch64.manylinux_2_28_aarch64.whl", hash = "sha256:4a6c9fa44005fa37a91ebfc95d081e8079757d2e904b27103f4f5fa6f0bf78c0", size = 5355404, upload-time = "2026-04-01T14:46:06.33Z" },
    { url = "https://files.pythonhosted.org/packages/5e/8b/51b0eddcfa2180d60e41f06bd6d0a62202b20b59c68f5a132e615b75aecf/pillow-12.2.0-pp311-pypy311_pp73-manylinux_2_27_x86_64.manylinux_2_28_x86_64.whl", hash = "sha256:25373b66e0dd5905ed63fa3cae13c82fbddf3079f2c8bf15c6fb6a35586324c1", size = 6002215, upload-time = "2026-04-01T14:46:08.83Z" },
    { url = "https://files.pythonhosted.org/packages/bc/60/5382c03e1970de634027cee8e1b7d39776b778b81812aaf45b694dfe9e28/pillow-12.2.0-pp311-pypy311_pp73-win_amd64.whl", hash = "sha256:bfa9c230d2fe991bed5318a5f119bd6780cda2915cca595393649fc118ab895e", size = 7080946, upload-time = "2026-04-01T14:46:11.734Z" },
]

[[package]]
name = "plotly"
version = "6.7.0"
source = { registry = "https://pypi.org/simple" }
dependencies = [
    { name = "narwhals" },
    { name = "packaging" },
]
sdist = { url = "https://files.pythonhosted.org/packages/3a/7f/0f100df1172aadf88a929a9dbb902656b0880ba4b960fe5224867159d8f4/plotly-6.7.0.tar.gz", hash = "sha256:45eea0ff27e2a23ccd62776f77eb43aa1ca03df4192b76036e380bb479b892c6", size = 6911286, upload-time = "2026-04-09T20:36:45.738Z" }
wheels = [
    { url = "https://files.pythonhosted.org/packages/90/ad/cba91b3bcf04073e4d1655a5c1710ef3f457f56f7d1b79dcc3d72f4dd912/plotly-6.7.0-py3-none-any.whl", hash = "sha256:ac8aca1c25c663a59b5b9140a549264a5badde2e057d79b8c772ae2920e32ff0", size = 9898444, upload-time = "2026-04-09T20:36:39.812Z" },
]

[[package]]
name = "pluggy"
version = "1.6.0"
source = { registry = "https://pypi.org/simple" }
sdist = { url = "https://files.pythonhosted.org/packages/f9/e2/3e91f31a7d2b083fe6ef3fa267035b518369d9511ffab804f839851d2779/pluggy-1.6.0.tar.gz", hash = "sha256:7dcc130b76258d33b90f61b658791dede3486c3e6bfb003ee5c9bfb396dd22f3", size = 69412, upload-time = "2025-05-15T12:30:07.975Z" }
wheels = [
    { url = "https://files.pythonhosted.org/packages/54/20/4d324d65cc6d9205fabedc306948156824eb9f0ee1633355a8f7ec5c66bf/pluggy-1.6.0-py3-none-any.whl", hash = "sha256:e920276dd6813095e9377c0bc5566d94c932c33b27a3e3945d8389c374dd4746", size = 20538, upload-time = "2025-05-15T12:30:06.134Z" },
]

[[package]]
name = "pycparser"
version = "3.0"
source = { registry = "https://pypi.org/simple" }
sdist = { url = "https://files.pythonhosted.org/packages/1b/7d/92392ff7815c21062bea51aa7b87d45576f649f16458d78b7cf94b9ab2e6/pycparser-3.0.tar.gz", hash = "sha256:600f49d217304a5902ac3c37e1281c9fe94e4d0489de643a9504c5cdfdfc6b29", size = 103492, upload-time = "2026-01-21T14:26:51.89Z" }
wheels = [
    { url = "https://files.pythonhosted.org/packages/0c/c3/44f3fbbfa403ea2a7c779186dc20772604442dde72947e7d01069cbe98e3/pycparser-3.0-py3-none-any.whl", hash = "sha256:b727414169a36b7d524c1c3e31839a521725078d7b2ff038656844266160a992", size = 48172, upload-time = "2026-01-21T14:26:50.693Z" },
]

[[package]]
name = "pygments"
version = "2.20.0"
source = { registry = "https://pypi.org/simple" }
sdist = { url = "https://files.pythonhosted.org/packages/c3/b2/bc9c9196916376152d655522fdcebac55e66de6603a76a02bca1b6414f6c/pygments-2.20.0.tar.gz", hash = "sha256:6757cd03768053ff99f3039c1a36d6c0aa0b263438fcab17520b30a303a82b5f", size = 4955991, upload-time = "2026-03-29T13:29:33.898Z" }
wheels = [
    { url = "https://files.pythonhosted.org/packages/f4/7e/a72dd26f3b0f4f2bf1dd8923c85f7ceb43172af56d63c7383eb62b332364/pygments-2.20.0-py3-none-any.whl", hash = "sha256:81a9e26dd42fd28a23a2d169d86d7ac03b46e2f8b59ed4698fb4785f946d0176", size = 1231151, upload-time = "2026-03-29T13:29:30.038Z" },
]

[[package]]
name = "pynndescent"
version = "0.6.0"
source = { registry = "https://pypi.org/simple" }
dependencies = [
    { name = "joblib" },
    { name = "llvmlite" },
    { name = "numba" },
    { name = "scikit-learn", version = "1.7.2", source = { registry = "https://pypi.org/simple" }, marker = "python_full_version < '3.11'" },
    { name = "scikit-learn", version = "1.8.0", source = { registry = "https://pypi.org/simple" }, marker = "python_full_version >= '3.11'" },
    { name = "scipy", version = "1.15.3", source = { registry = "https://pypi.org/simple" }, marker = "python_full_version < '3.11'" },
    { name = "scipy", version = "1.17.1", source = { registry = "https://pypi.org/simple" }, marker = "python_full_version >= '3.11'" },
]
sdist = { url = "https://files.pythonhosted.org/packages/4a/fb/7f58c397fb31666756457ee2ac4c0289ef2daad57f4ae4be8dec12f80b03/pynndescent-0.6.0.tar.gz", hash = "sha256:7ffde0fb5b400741e055a9f7d377e3702e02250616834231f6c209e39aac24f5", size = 2992987, upload-time = "2026-01-08T21:29:58.943Z" }
wheels = [
    { url = "https://files.pythonhosted.org/packages/b2/e6/94145d714402fd5ade00b5661f2d0ab981219e07f7db9bfa16786cdb9c04/pynndescent-0.6.0-py3-none-any.whl", hash = "sha256:dc8c74844e4c7f5cbd1e0cd6909da86fdc789e6ff4997336e344779c3d5538ef", size = 73511, upload-time = "2026-01-08T21:29:57.306Z" },
]

[[package]]
name = "pyparsing"
version = "3.3.2"
source = { registry = "https://pypi.org/simple" }
sdist = { url = "https://files.pythonhosted.org/packages/f3/91/9c6ee907786a473bf81c5f53cf703ba0957b23ab84c264080fb5a450416f/pyparsing-3.3.2.tar.gz", hash = "sha256:c777f4d763f140633dcb6d8a3eda953bf7a214dc4eff598413c070bcdc117cbc", size = 6851574, upload-time = "2026-01-21T03:57:59.36Z" }
wheels = [
    { url = "https://files.pythonhosted.org/packages/10/bd/c038d7cc38edc1aa5bf91ab8068b63d4308c66c4c8bb3cbba7dfbc049f9c/pyparsing-3.3.2-py3-none-any.whl", hash = "sha256:850ba148bd908d7e2411587e247a1e4f0327839c40e2e5e6d05a007ecc69911d", size = 122781, upload-time = "2026-01-21T03:57:55.912Z" },
]

[[package]]
name = "pyqt6"
version = "6.11.0"
source = { registry = "https://pypi.org/simple" }
dependencies = [
    { name = "pyqt6-qt6" },
    { name = "pyqt6-sip" },
]
sdist = { url = "https://files.pythonhosted.org/packages/8b/47/b25c13eca5bebc6505394d0223e46d7ebf0c57dcac2ed908d7d19b18ab6b/pyqt6-6.11.0.tar.gz", hash = "sha256:45dd60aa69976de1918b5ced6b4e7b6a25abd2a919ecef5fd5826ecc76718889", size = 1087430, upload-time = "2026-03-30T09:16:13.543Z" }
wheels = [
    { url = "https://files.pythonhosted.org/packages/33/44/fcd3dd3f64c83c96bf9bce76ec16cca64bd9b91702c3d08fd8e3dafc73d9/pyqt6-6.11.0-cp310-abi3-macosx_10_14_universal2.whl", hash = "sha256:f7100bc7f72b12581ec479a733f4ad11b8002668e6786e8a445ab6f4d1c743d4", size = 12429735, upload-time = "2026-03-30T09:16:03.713Z" },
    { url = "https://files.pythonhosted.org/packages/c3/a0/bd1399740dfa80c0a94d20b02d89962a31458233dcf70eaa09bfbccf3d0f/pyqt6-6.11.0-cp310-abi3-manylinux_2_34_x86_64.whl", hash = "sha256:8555277989fa7d114cb3c3443fd261d566909f7268ceedd41d93a5f02d37ec05", size = 8334632, upload-time = "2026-03-30T09:16:06.066Z" },
    { url = "https://files.pythonhosted.org/packages/d3/db/425b184ac2430ba1978bb507ffd285ec007a872644e2ae5df13332dbcb05/pyqt6-6.11.0-cp310-abi3-manylinux_2_39_aarch64.whl", hash = "sha256:0734959955adde095af9a074213a7f73386d1bbbddfc27346b4c0621641a692e", size = 8321484, upload-time = "2026-03-30T09:16:08.135Z" },
    { url = "https://files.pythonhosted.org/packages/6f/85/dd9f03d78d87460e109e0121cd6201c5802bdd655656bf2780e964870fea/pyqt6-6.11.0-cp310-abi3-win_amd64.whl", hash = "sha256:bd11b459c54dca068e988a42cf838303334f0d441b9d16d92ae6719fcb5ac6ba", size = 6844358, upload-time = "2026-03-30T09:16:09.766Z" },
    { url = "https://files.pythonhosted.org/packages/cd/75/970b041bde4372cc6739c5ef9db1de83a6b36e788e4992e598baa35b2255/pyqt6-6.11.0-cp310-abi3-win_arm64.whl", hash = "sha256:b6324e3501b19b4292c7a55b1f22e82d3e80e519e383ce4fe79b4a754c6f0288", size = 5933984, upload-time = "2026-03-30T09:16:11.817Z" },
]

[[package]]
name = "pyqt6-qt6"
version = "6.11.1"
source = { registry = "https://pypi.org/simple" }
wheels = [
    { url = "https://files.pythonhosted.org/packages/38/cb/ef930289bcd3b4be77a619d6b89ccdd0f53d753053a45f69ed590fd49777/pyqt6_qt6-6.11.1-py3-none-macosx_10_14_x86_64.whl", hash = "sha256:694486f18b7ab9b1edcdb50e0c9f5cb726e096107da90ae7b0e810f18e2002b3", size = 70402836, upload-time = "2026-05-15T11:18:24.893Z" },
    { url = "https://files.pythonhosted.org/packages/09/7d/d016af2de1975a0d90c9a911e3d82b2e8c8fe899f8af746ade42186f3845/pyqt6_qt6-6.11.1-py3-none-macosx_11_0_arm64.whl", hash = "sha256:fd05b31a3c83111b6eb82bb472ccfe531ef823f70d085b82fd1edc5ad2553c54", size = 64167714, upload-time = "2026-05-15T11:18:48.848Z" },
    { url = "https://files.pythonhosted.org/packages/e1/be/21d0df9bde717131f4245f8801676120d466afe198c4641c9e4982cf85fe/pyqt6_qt6-6.11.1-py3-none-manylinux_2_34_x86_64.whl", hash = "sha256:254af349e0ef4b2fa581f86ee9d65eb797bb1d4f0c01ae5ceaa7b2446b458be9", size = 85897589, upload-time = "2026-05-15T11:19:21.864Z" },
    { url = "https://files.pythonhosted.org/packages/08/69/f6b9cafceed9790c62a7ca3044562d38545bbfcfaf222846482ac2f9bd56/pyqt6_qt6-6.11.1-py3-none-manylinux_2_39_aarch64.whl", hash = "sha256:039b1ab619d63d06a87cacf84b581a2b61a30c9ad5bb677553e738afe4dc433a", size = 84996419, upload-time = "2026-05-15T11:19:52.647Z" },
    { url = "https://files.pythonhosted.org/packages/fa/f1/70e83c23bf897c7f5025aa100482f482038ef70232dc27b407659d941fbf/pyqt6_qt6-6.11.1-py3-none-win_amd64.whl", hash = "sha256:7486c80512e823f2d3087e67f854f0556b345f4368040a853c8dc4d30fd3fe69", size = 78416766, upload-time = "2026-05-15T11:20:20.588Z" },
    { url = "https://files.pythonhosted.org/packages/93/b0/9183ec9c206a0c3cba5719f0911e88a3486167137456a0f9318f07ce000d/pyqt6_qt6-6.11.1-py3-none-win_arm64.whl", hash = "sha256:120efbedf833e5bbbc3d64ebdb139b44ff34e60f34410c7b1c2c26d230380bda", size = 59961004, upload-time = "2026-05-15T11:20:49.065Z" },
]

[[package]]
name = "pyqt6-sip"
version = "13.11.1"
source = { registry = "https://pypi.org/simple" }
sdist = { url = "https://files.pythonhosted.org/packages/90/24/a753e1af94b9ae5b2da63d4598457308da3cdbf0838c959381db086ccc86/pyqt6_sip-13.11.1.tar.gz", hash = "sha256:869c5b48afe38e55b1ee0dd72182b0886e968cc509b98023ff50010b013ce1be", size = 92574, upload-time = "2026-03-09T13:01:35.418Z" }
wheels = [
    { url = "https://files.pythonhosted.org/packages/10/5b/99ffdc6382fcd3bc9da24a024ce2ba61e93c9d92ca85f99f381f2e2c8cac/pyqt6_sip-13.11.1-cp310-cp310-macosx_10_9_universal2.whl", hash = "sha256:a2456a8a68de43f400ffd13f7f8728713434ded374e45fa7754afb9e087b2421", size = 110999, upload-time = "2026-03-09T13:01:01.107Z" },
    { url = "https://files.pythonhosted.org/packages/48/ed/1dbe26f5757ad19601b260cebba0b40c0d868639e3253b26f80e8a1cd9f8/pyqt6_sip-13.11.1-cp310-cp310-manylinux1_x86_64.manylinux_2_5_x86_64.whl", hash = "sha256:7a1b08421967e68a821d3ea97fcdc8413671aec817a0dc46b844ab4bb2ebab66", size = 280567, upload-time = "2026-03-09T13:01:04.616Z" },
    { url = "https://files.pythonhosted.org/packages/ef/30/cded90fa556be3f6836c44bab5dd06b47664a20ffb47e7fdfa9538d7c5db/pyqt6_sip-13.11.1-cp310-cp310-manylinux_2_17_aarch64.manylinux2014_aarch64.whl", hash = "sha256:dd8be768799be1a29857ea0125b1d365021a8a014c1d746f0df6b7ba0400edef", size = 304088, upload-time = "2026-03-09T13:01:02.89Z" },
    { url = "https://files.pythonhosted.org/packages/ee/bb/05665db5d674c557562ec47e5703823e37c4bc943f7b3466c730a0fdeb15/pyqt6_sip-13.11.1-cp310-cp310-win_amd64.whl", hash = "sha256:7677fa1d0e3f933838e5dd8e03ebd6cd4dfc994c9e9b24e8aabd1b3ccecb2430", size = 54032, upload-time = "2026-03-09T13:01:06.316Z" },
    { url = "https://files.pythonhosted.org/packages/46/fa/049879f61888462099dcbab495ad16df770cca2432330cca0767ab8e87cb/pyqt6_sip-13.11.1-cp311-cp311-macosx_10_9_universal2.whl", hash = "sha256:c0ec2128c174db352bec1c8d23a437e970e8d5a78ac50315d8dfc671fcf7a7da", size = 111056, upload-time = "2026-03-09T13:01:07.998Z" },
    { url = "https://files.pythonhosted.org/packages/d5/0d/6ee861c53f3f7e6c5dd34a441d17aad1dfb3d50ce1f1a024cc9194ac3db3/pyqt6_sip-13.11.1-cp311-cp311-manylinux1_x86_64.manylinux_2_5_x86_64.whl", hash = "sha256:6aa6c15ad3a9bb86e69119baff77b4ac17c47e55ee567abff616a4652051a6cc", size = 289930, upload-time = "2026-03-09T13:01:11.122Z" },
    { url = "https://files.pythonhosted.org/packages/ca/39/c975733d7204a594e6ae51d3a810aad539d09718aa3ceeb0dd28cb3276bd/pyqt6_sip-13.11.1-cp311-cp311-manylinux_2_17_aarch64.manylinux2014_aarch64.whl", hash = "sha256:0ee652b272373c4f9287625ef32ad4ec1f0755c24928dc958a870b7a928b288c", size = 315827, upload-time = "2026-03-09T13:01:09.48Z" },
    { url = "https://files.pythonhosted.org/packages/4a/d6/c40e8ae38a6e2bce9e837b64688f55746bfdad1aa557eb733fb5e90edd7c/pyqt6_sip-13.11.1-cp311-cp311-win_amd64.whl", hash = "sha256:98db8ed37cf08130e1ee74b8ff47a6bfb8c3cdfe826310597a630a50e47feedc", size = 54029, upload-time = "2026-03-09T13:01:12.261Z" },
    { url = "https://files.pythonhosted.org/packages/fb/63/ec8c21ef9edffb55af42c637325d72eca4ea90a73ab714aaa1429c757e85/pyqt6_sip-13.11.1-cp311-cp311-win_arm64.whl", hash = "sha256:3af7a49dce4c35c5464309232c81cc1da5ec6074f46d2957831ee4031b8eefa6", size = 48458, upload-time = "2026-03-09T13:01:13.689Z" },
    { url = "https://files.pythonhosted.org/packages/46/27/47598e701d284497216bf97bf8b6a69f5e61412e716c232ff2b7e6cb2100/pyqt6_sip-13.11.1-cp312-cp312-macosx_10_9_universal2.whl", hash = "sha256:ba9d362dd1e54b43bc2594f8841e1e39d24789716d28f08e5c9282af9fca342c", size = 112564, upload-time = "2026-03-09T13:01:14.628Z" },
    { url = "https://files.pythonhosted.org/packages/95/cb/116f9b328636765f3bce97d9e10ec041c54bbe92beb0617edb86c2b615c1/pyqt6_sip-13.11.1-cp312-cp312-manylinux1_x86_64.manylinux_2_5_x86_64.whl", hash = "sha256:0df15849946cea969d3ff2b24b76149262b6044aea2c5403e4f70c24c973a4c8", size = 299564, upload-time = "2026-03-09T13:01:17.292Z" },
    { url = "https://files.pythonhosted.org/packages/1b/be/fe2321285e8f683e705d199dbb458131f1850dc5966155a19c40100c85bb/pyqt6_sip-13.11.1-cp312-cp312-manylinux_2_17_aarch64.manylinux2014_aarch64.whl", hash = "sha256:c52b2b27fc77d9447a8dc1c6de1aaccc22d41e48697aafb2f2f20b8984bb02a5", size = 321210, upload-time = "2026-03-09T13:01:15.904Z" },
    { url = "https://files.pythonhosted.org/packages/ec/9b/7d4b10f9cba1b6f581dfb4860b9d11898da55a5ed3b8a6e7a1bf9f7084d0/pyqt6_sip-13.11.1-cp312-cp312-win_amd64.whl", hash = "sha256:1d1c67179c1924b28e3d7f04585639e7a7c0946f62390efc6ccf2a6206e595d3", size = 53351, upload-time = "2026-03-09T13:01:19.327Z" },
    { url = "https://files.pythonhosted.org/packages/06/72/6c4e6f21cafa4bed40d2b0c1563525b0d8bfcb5734493696f4cfd043b45f/pyqt6_sip-13.11.1-cp312-cp312-win_arm64.whl", hash = "sha256:d83543125fe9fdb153e7e446c3b4d056d80ab5953644660633ab3f80e7784194", size = 48746, upload-time = "2026-03-09T13:01:20.248Z" },
]

[[package]]
name = "pytest"
version = "9.0.3"
source = { registry = "https://pypi.org/simple" }
dependencies = [
    { name = "colorama", marker = "sys_platform == 'win32'" },
    { name = "exceptiongroup", marker = "python_full_version < '3.11'" },
    { name = "iniconfig" },
    { name = "packaging" },
    { name = "pluggy" },
    { name = "pygments" },
    { name = "tomli", marker = "python_full_version < '3.11'" },
]
sdist = { url = "https://files.pythonhosted.org/packages/7d/0d/549bd94f1a0a402dc8cf64563a117c0f3765662e2e668477624baeec44d5/pytest-9.0.3.tar.gz", hash = "sha256:b86ada508af81d19edeb213c681b1d48246c1a91d304c6c81a427674c17eb91c", size = 1572165, upload-time = "2026-04-07T17:16:18.027Z" }
wheels = [
    { url = "https://files.pythonhosted.org/packages/d4/24/a372aaf5c9b7208e7112038812994107bc65a84cd00e0354a88c2c77a617/pytest-9.0.3-py3-none-any.whl", hash = "sha256:2c5efc453d45394fdd706ade797c0a81091eccd1d6e4bccfcd476e2b8e0ab5d9", size = 375249, upload-time = "2026-04-07T17:16:16.13Z" },
]

[[package]]
name = "pytest-qt"
version = "4.5.0"
source = { registry = "https://pypi.org/simple" }
dependencies = [
    { name = "pluggy" },
    { name = "pytest" },
    { name = "typing-extensions" },
]
sdist = { url = "https://files.pythonhosted.org/packages/d3/61/8bdec02663c18bf5016709b909411dce04a868710477dc9b9844ffcf8dd2/pytest_qt-4.5.0.tar.gz", hash = "sha256:51620e01c488f065d2036425cbc1cbcf8a6972295105fd285321eb47e66a319f", size = 128702, upload-time = "2025-07-01T17:24:39.889Z" }
wheels = [
    { url = "https://files.pythonhosted.org/packages/cc/d0/8339b888ad64a3d4e508fed8245a402b503846e1972c10ad60955883dcbb/pytest_qt-4.5.0-py3-none-any.whl", hash = "sha256:ed21ea9b861247f7d18090a26bfbda8fb51d7a8a7b6f776157426ff2ccf26eff", size = 37214, upload-time = "2025-07-01T17:24:38.226Z" },
]

[[package]]
name = "python-dateutil"
version = "2.9.0.post0"
source = { registry = "https://pypi.org/simple" }
dependencies = [
    { name = "six" },
]
sdist = { url = "https://files.pythonhosted.org/packages/66/c0/0c8b6ad9f17a802ee498c46e004a0eb49bc148f2fd230864601a86dcf6db/python-dateutil-2.9.0.post0.tar.gz", hash = "sha256:37dd54208da7e1cd875388217d5e00ebd4179249f90fb72437e91a35459a0ad3", size = 342432, upload-time = "2024-03-01T18:36:20.211Z" }
wheels = [
    { url = "https://files.pythonhosted.org/packages/ec/57/56b9bcc3c9c6a792fcbaf139543cee77261f3651ca9da0c93f5c1221264b/python_dateutil-2.9.0.post0-py2.py3-none-any.whl", hash = "sha256:a8b2bc7bffae282281c8140a97d3aa9c14da0b136dfe83f850eea9a5f7470427", size = 229892, upload-time = "2024-03-01T18:36:18.57Z" },
]

[[package]]
name = "pytz"
version = "2026.2"
source = { registry = "https://pypi.org/simple" }
sdist = { url = "https://files.pythonhosted.org/packages/ff/46/dd499ec9038423421951e4fad73051febaa13d2df82b4064f87af8b8c0c3/pytz-2026.2.tar.gz", hash = "sha256:0e60b47b29f21574376f218fe21abc009894a2321ea16c6754f3cad6eb7cdd6a", size = 320861, upload-time = "2026-05-04T01:35:29.667Z" }
wheels = [
    { url = "https://files.pythonhosted.org/packages/ec/dd/96da98f892250475bdf2328112d7468abdd4acc7b902b6af23f4ed958ea0/pytz-2026.2-py2.py3-none-any.whl", hash = "sha256:04156e608bee23d3792fd45c94ae47fae1036688e75032eea2e3bf0323d1f126", size = 510141, upload-time = "2026-05-04T01:35:27.408Z" },
]

[[package]]
name = "requests"
version = "2.34.2"
source = { registry = "https://pypi.org/simple" }
dependencies = [
    { name = "certifi" },
    { name = "charset-normalizer" },
    { name = "idna" },
    { name = "urllib3" },
]
sdist = { url = "https://files.pythonhosted.org/packages/ac/c3/e2a2b89f2d3e2179abd6d00ebd70bff6273f37fb3e0cc209f48b39d00cbf/requests-2.34.2.tar.gz", hash = "sha256:f288924cae4e29463698d6d60bc6a4da69c89185ad1e0bcc4104f584e960b9ed", size = 142856, upload-time = "2026-05-14T19:25:27.735Z" }
wheels = [
    { url = "https://files.pythonhosted.org/packages/a0/f4/c67b0b3f1b9245e8d266f0f112c500d50e5b4e83cb6f3b71b6528104182a/requests-2.34.2-py3-none-any.whl", hash = "sha256:2a0d60c172f83ac6ab31e4554906c0f3b3588d37b5cb939b1c061f4907e278e0", size = 73075, upload-time = "2026-05-14T19:25:26.443Z" },
]

[[package]]
name = "retrying"
version = "1.4.2"
source = { registry = "https://pypi.org/simple" }
sdist = { url = "https://files.pythonhosted.org/packages/c8/5a/b17e1e257d3e6f2e7758930e1256832c9ddd576f8631781e6a072914befa/retrying-1.4.2.tar.gz", hash = "sha256:d102e75d53d8d30b88562d45361d6c6c934da06fab31bd81c0420acb97a8ba39", size = 11411, upload-time = "2025-08-03T03:35:25.189Z" }
wheels = [
    { url = "https://files.pythonhosted.org/packages/67/f3/6cd296376653270ac1b423bb30bd70942d9916b6978c6f40472d6ac038e7/retrying-1.4.2-py3-none-any.whl", hash = "sha256:bbc004aeb542a74f3569aeddf42a2516efefcdaff90df0eb38fbfbf19f179f59", size = 10859, upload-time = "2025-08-03T03:35:23.829Z" },
]

[[package]]
name = "scikit-learn"
version = "1.7.2"
source = { registry = "https://pypi.org/simple" }
resolution-markers = [
    "python_full_version < '3.11'",
]
dependencies = [
    { name = "joblib", marker = "python_full_version < '3.11'" },
    { name = "numpy", version = "2.2.6", source = { registry = "https://pypi.org/simple" }, marker = "python_full_version < '3.11'" },
    { name = "scipy", version = "1.15.3", source = { registry = "https://pypi.org/simple" }, marker = "python_full_version < '3.11'" },
    { name = "threadpoolctl", marker = "python_full_version < '3.11'" },
]
sdist = { url = "https://files.pythonhosted.org/packages/98/c2/a7855e41c9d285dfe86dc50b250978105dce513d6e459ea66a6aeb0e1e0c/scikit_learn-1.7.2.tar.gz", hash = "sha256:20e9e49ecd130598f1ca38a1d85090e1a600147b9c02fa6f15d69cb53d968fda", size = 7193136, upload-time = "2025-09-09T08:21:29.075Z" }
wheels = [
    { url = "https://files.pythonhosted.org/packages/ba/3e/daed796fd69cce768b8788401cc464ea90b306fb196ae1ffed0b98182859/scikit_learn-1.7.2-cp310-cp310-macosx_10_9_x86_64.whl", hash = "sha256:6b33579c10a3081d076ab403df4a4190da4f4432d443521674637677dc91e61f", size = 9336221, upload-time = "2025-09-09T08:20:19.328Z" },
    { url = "https://files.pythonhosted.org/packages/1c/ce/af9d99533b24c55ff4e18d9b7b4d9919bbc6cd8f22fe7a7be01519a347d5/scikit_learn-1.7.2-cp310-cp310-macosx_12_0_arm64.whl", hash = "sha256:36749fb62b3d961b1ce4fedf08fa57a1986cd409eff2d783bca5d4b9b5fce51c", size = 8653834, upload-time = "2025-09-09T08:20:22.073Z" },
    { url = "https://files.pythonhosted.org/packages/58/0e/8c2a03d518fb6bd0b6b0d4b114c63d5f1db01ff0f9925d8eb10960d01c01/scikit_learn-1.7.2-cp310-cp310-manylinux2014_x86_64.manylinux_2_17_x86_64.whl", hash = "sha256:7a58814265dfc52b3295b1900cfb5701589d30a8bb026c7540f1e9d3499d5ec8", size = 9660938, upload-time = "2025-09-09T08:20:24.327Z" },
    { url = "https://files.pythonhosted.org/packages/2b/75/4311605069b5d220e7cf5adabb38535bd96f0079313cdbb04b291479b22a/scikit_learn-1.7.2-cp310-cp310-manylinux_2_27_aarch64.manylinux_2_28_aarch64.whl", hash = "sha256:4a847fea807e278f821a0406ca01e387f97653e284ecbd9750e3ee7c90347f18", size = 9477818, upload-time = "2025-09-09T08:20:26.845Z" },
    { url = "https://files.pythonhosted.org/packages/7f/9b/87961813c34adbca21a6b3f6b2bea344c43b30217a6d24cc437c6147f3e8/scikit_learn-1.7.2-cp310-cp310-win_amd64.whl", hash = "sha256:ca250e6836d10e6f402436d6463d6c0e4d8e0234cfb6a9a47835bd392b852ce5", size = 8886969, upload-time = "2025-09-09T08:20:29.329Z" },
    { url = "https://files.pythonhosted.org/packages/43/83/564e141eef908a5863a54da8ca342a137f45a0bfb71d1d79704c9894c9d1/scikit_learn-1.7.2-cp311-cp311-macosx_10_9_x86_64.whl", hash = "sha256:c7509693451651cd7361d30ce4e86a1347493554f172b1c72a39300fa2aea79e", size = 9331967, upload-time = "2025-09-09T08:20:32.421Z" },
    { url = "https://files.pythonhosted.org/packages/18/d6/ba863a4171ac9d7314c4d3fc251f015704a2caeee41ced89f321c049ed83/scikit_learn-1.7.2-cp311-cp311-macosx_12_0_arm64.whl", hash = "sha256:0486c8f827c2e7b64837c731c8feff72c0bd2b998067a8a9cbc10643c31f0fe1", size = 8648645, upload-time = "2025-09-09T08:20:34.436Z" },
    { url = "https://files.pythonhosted.org/packages/ef/0e/97dbca66347b8cf0ea8b529e6bb9367e337ba2e8be0ef5c1a545232abfde/scikit_learn-1.7.2-cp311-cp311-manylinux2014_x86_64.manylinux_2_17_x86_64.whl", hash = "sha256:89877e19a80c7b11a2891a27c21c4894fb18e2c2e077815bcade10d34287b20d", size = 9715424, upload-time = "2025-09-09T08:20:36.776Z" },
    { url = "https://files.pythonhosted.org/packages/f7/32/1f3b22e3207e1d2c883a7e09abb956362e7d1bd2f14458c7de258a26ac15/scikit_learn-1.7.2-cp311-cp311-manylinux_2_27_aarch64.manylinux_2_28_aarch64.whl", hash = "sha256:8da8bf89d4d79aaec192d2bda62f9b56ae4e5b4ef93b6a56b5de4977e375c1f1", size = 9509234, upload-time = "2025-09-09T08:20:38.957Z" },
    { url = "https://files.pythonhosted.org/packages/9f/71/34ddbd21f1da67c7a768146968b4d0220ee6831e4bcbad3e03dd3eae88b6/scikit_learn-1.7.2-cp311-cp311-win_amd64.whl", hash = "sha256:9b7ed8d58725030568523e937c43e56bc01cadb478fc43c042a9aca1dacb3ba1", size = 8894244, upload-time = "2025-09-09T08:20:41.166Z" },
    { url = "https://files.pythonhosted.org/packages/a7/aa/3996e2196075689afb9fce0410ebdb4a09099d7964d061d7213700204409/scikit_learn-1.7.2-cp312-cp312-macosx_10_13_x86_64.whl", hash = "sha256:8d91a97fa2b706943822398ab943cde71858a50245e31bc71dba62aab1d60a96", size = 9259818, upload-time = "2025-09-09T08:20:43.19Z" },
    { url = "https://files.pythonhosted.org/packages/43/5d/779320063e88af9c4a7c2cf463ff11c21ac9c8bd730c4a294b0000b666c9/scikit_learn-1.7.2-cp312-cp312-macosx_12_0_arm64.whl", hash = "sha256:acbc0f5fd2edd3432a22c69bed78e837c70cf896cd7993d71d51ba6708507476", size = 8636997, upload-time = "2025-09-09T08:20:45.468Z" },
    { url = "https://files.pythonhosted.org/packages/5c/d0/0c577d9325b05594fdd33aa970bf53fb673f051a45496842caee13cfd7fe/scikit_learn-1.7.2-cp312-cp312-manylinux2014_x86_64.manylinux_2_17_x86_64.whl", hash = "sha256:e5bf3d930aee75a65478df91ac1225ff89cd28e9ac7bd1196853a9229b6adb0b", size = 9478381, upload-time = "2025-09-09T08:20:47.982Z" },
    { url = "https://files.pythonhosted.org/packages/82/70/8bf44b933837ba8494ca0fc9a9ab60f1c13b062ad0197f60a56e2fc4c43e/scikit_learn-1.7.2-cp312-cp312-manylinux_2_27_aarch64.manylinux_2_28_aarch64.whl", hash = "sha256:b4d6e9deed1a47aca9fe2f267ab8e8fe82ee20b4526b2c0cd9e135cea10feb44", size = 9300296, upload-time = "2025-09-09T08:20:50.366Z" },
    { url = "https://files.pythonhosted.org/packages/c6/99/ed35197a158f1fdc2fe7c3680e9c70d0128f662e1fee4ed495f4b5e13db0/scikit_learn-1.7.2-cp312-cp312-win_amd64.whl", hash = "sha256:6088aa475f0785e01bcf8529f55280a3d7d298679f50c0bb70a2364a82d0b290", size = 8731256, upload-time = "2025-09-09T08:20:52.627Z" },
]

[[package]]
name = "scikit-learn"
version = "1.8.0"
source = { registry = "https://pypi.org/simple" }
resolution-markers = [
    "python_full_version >= '3.11' and sys_platform == 'win32'",
    "python_full_version >= '3.11' and sys_platform == 'emscripten'",
    "python_full_version >= '3.11' and sys_platform != 'emscripten' and sys_platform != 'win32'",
]
dependencies = [
    { name = "joblib", marker = "python_full_version >= '3.11'" },
    { name = "numpy", version = "2.4.6", source = { registry = "https://pypi.org/simple" }, marker = "python_full_version >= '3.11'" },
    { name = "scipy", version = "1.17.1", source = { registry = "https://pypi.org/simple" }, marker = "python_full_version >= '3.11'" },
    { name = "threadpoolctl", marker = "python_full_version >= '3.11'" },
]
sdist = { url = "https://files.pythonhosted.org/packages/0e/d4/40988bf3b8e34feec1d0e6a051446b1f66225f8529b9309becaeef62b6c4/scikit_learn-1.8.0.tar.gz", hash = "sha256:9bccbb3b40e3de10351f8f5068e105d0f4083b1a65fa07b6634fbc401a6287fd", size = 7335585, upload-time = "2025-12-10T07:08:53.618Z" }
wheels = [
    { url = "https://files.pythonhosted.org/packages/c9/92/53ea2181da8ac6bf27170191028aee7251f8f841f8d3edbfdcaf2008fde9/scikit_learn-1.8.0-cp311-cp311-macosx_10_9_x86_64.whl", hash = "sha256:146b4d36f800c013d267b29168813f7a03a43ecd2895d04861f1240b564421da", size = 8595835, upload-time = "2025-12-10T07:07:39.385Z" },
    { url = "https://files.pythonhosted.org/packages/01/18/d154dc1638803adf987910cdd07097d9c526663a55666a97c124d09fb96a/scikit_learn-1.8.0-cp311-cp311-macosx_12_0_arm64.whl", hash = "sha256:f984ca4b14914e6b4094c5d52a32ea16b49832c03bd17a110f004db3c223e8e1", size = 8080381, upload-time = "2025-12-10T07:07:41.93Z" },
    { url = "https://files.pythonhosted.org/packages/8a/44/226142fcb7b7101e64fdee5f49dbe6288d4c7af8abf593237b70fca080a4/scikit_learn-1.8.0-cp311-cp311-manylinux_2_27_aarch64.manylinux_2_28_aarch64.whl", hash = "sha256:5e30adb87f0cc81c7690a84f7932dd66be5bac57cfe16b91cb9151683a4a2d3b", size = 8799632, upload-time = "2025-12-10T07:07:43.899Z" },
    { url = "https://files.pythonhosted.org/packages/36/4d/4a67f30778a45d542bbea5db2dbfa1e9e100bf9ba64aefe34215ba9f11f6/scikit_learn-1.8.0-cp311-cp311-manylinux_2_27_x86_64.manylinux_2_28_x86_64.whl", hash = "sha256:ada8121bcb4dac28d930febc791a69f7cb1673c8495e5eee274190b73a4559c1", size = 9103788, upload-time = "2025-12-10T07:07:45.982Z" },
    { url = "https://files.pythonhosted.org/packages/89/3c/45c352094cfa60050bcbb967b1faf246b22e93cb459f2f907b600f2ceda5/scikit_learn-1.8.0-cp311-cp311-win_amd64.whl", hash = "sha256:c57b1b610bd1f40ba43970e11ce62821c2e6569e4d74023db19c6b26f246cb3b", size = 8081706, upload-time = "2025-12-10T07:07:48.111Z" },
    { url = "https://files.pythonhosted.org/packages/3d/46/5416595bb395757f754feb20c3d776553a386b661658fb21b7c814e89efe/scikit_learn-1.8.0-cp311-cp311-win_arm64.whl", hash = "sha256:2838551e011a64e3053ad7618dda9310175f7515f1742fa2d756f7c874c05961", size = 7688451, upload-time = "2025-12-10T07:07:49.873Z" },
    { url = "https://files.pythonhosted.org/packages/90/74/e6a7cc4b820e95cc38cf36cd74d5aa2b42e8ffc2d21fe5a9a9c45c1c7630/scikit_learn-1.8.0-cp312-cp312-macosx_10_13_x86_64.whl", hash = "sha256:5fb63362b5a7ddab88e52b6dbb47dac3fd7dafeee740dc6c8d8a446ddedade8e", size = 8548242, upload-time = "2025-12-10T07:07:51.568Z" },
    { url = "https://files.pythonhosted.org/packages/49/d8/9be608c6024d021041c7f0b3928d4749a706f4e2c3832bbede4fb4f58c95/scikit_learn-1.8.0-cp312-cp312-macosx_12_0_arm64.whl", hash = "sha256:5025ce924beccb28298246e589c691fe1b8c1c96507e6d27d12c5fadd85bfd76", size = 8079075, upload-time = "2025-12-10T07:07:53.697Z" },
    { url = "https://files.pythonhosted.org/packages/dd/47/f187b4636ff80cc63f21cd40b7b2d177134acaa10f6bb73746130ee8c2e5/scikit_learn-1.8.0-cp312-cp312-manylinux_2_27_aarch64.manylinux_2_28_aarch64.whl", hash = "sha256:4496bb2cf7a43ce1a2d7524a79e40bc5da45cf598dbf9545b7e8316ccba47bb4", size = 8660492, upload-time = "2025-12-10T07:07:55.574Z" },
    { url = "https://files.pythonhosted.org/packages/97/74/b7a304feb2b49df9fafa9382d4d09061a96ee9a9449a7cbea7988dda0828/scikit_learn-1.8.0-cp312-cp312-manylinux_2_27_x86_64.manylinux_2_28_x86_64.whl", hash = "sha256:a0bcfe4d0d14aec44921545fd2af2338c7471de9cb701f1da4c9d85906ab847a", size = 8931904, upload-time = "2025-12-10T07:07:57.666Z" },
    { url = "https://files.pythonhosted.org/packages/9f/c4/0ab22726a04ede56f689476b760f98f8f46607caecff993017ac1b64aa5d/scikit_learn-1.8.0-cp312-cp312-win_amd64.whl", hash = "sha256:35c007dedb2ffe38fe3ee7d201ebac4a2deccd2408e8621d53067733e3c74809", size = 8019359, upload-time = "2025-12-10T07:07:59.838Z" },
    { url = "https://files.pythonhosted.org/packages/24/90/344a67811cfd561d7335c1b96ca21455e7e472d281c3c279c4d3f2300236/scikit_learn-1.8.0-cp312-cp312-win_arm64.whl", hash = "sha256:8c497fff237d7b4e07e9ef1a640887fa4fb765647f86fbe00f969ff6280ce2bb", size = 7641898, upload-time = "2025-12-10T07:08:01.36Z" },
]

[[package]]
name = "scipy"
version = "1.15.3"
source = { registry = "https://pypi.org/simple" }
resolution-markers = [
    "python_full_version < '3.11'",
]
dependencies = [
    { name = "numpy", version = "2.2.6", source = { registry = "https://pypi.org/simple" }, marker = "python_full_version < '3.11'" },
]
sdist = { url = "https://files.pythonhosted.org/packages/0f/37/6964b830433e654ec7485e45a00fc9a27cf868d622838f6b6d9c5ec0d532/scipy-1.15.3.tar.gz", hash = "sha256:eae3cf522bc7df64b42cad3925c876e1b0b6c35c1337c93e12c0f366f55b0eaf", size = 59419214, upload-time = "2025-05-08T16:13:05.955Z" }
wheels = [
    { url = "https://files.pythonhosted.org/packages/78/2f/4966032c5f8cc7e6a60f1b2e0ad686293b9474b65246b0c642e3ef3badd0/scipy-1.15.3-cp310-cp310-macosx_10_13_x86_64.whl", hash = "sha256:a345928c86d535060c9c2b25e71e87c39ab2f22fc96e9636bd74d1dbf9de448c", size = 38702770, upload-time = "2025-05-08T16:04:20.849Z" },
    { url = "https://files.pythonhosted.org/packages/a0/6e/0c3bf90fae0e910c274db43304ebe25a6b391327f3f10b5dcc638c090795/scipy-1.15.3-cp310-cp310-macosx_12_0_arm64.whl", hash = "sha256:ad3432cb0f9ed87477a8d97f03b763fd1d57709f1bbde3c9369b1dff5503b253", size = 30094511, upload-time = "2025-05-08T16:04:27.103Z" },
    { url = "https://files.pythonhosted.org/packages/ea/b1/4deb37252311c1acff7f101f6453f0440794f51b6eacb1aad4459a134081/scipy-1.15.3-cp310-cp310-macosx_14_0_arm64.whl", hash = "sha256:aef683a9ae6eb00728a542b796f52a5477b78252edede72b8327a886ab63293f", size = 22368151, upload-time = "2025-05-08T16:04:31.731Z" },
    { url = "https://files.pythonhosted.org/packages/38/7d/f457626e3cd3c29b3a49ca115a304cebb8cc6f31b04678f03b216899d3c6/scipy-1.15.3-cp310-cp310-macosx_14_0_x86_64.whl", hash = "sha256:1c832e1bd78dea67d5c16f786681b28dd695a8cb1fb90af2e27580d3d0967e92", size = 25121732, upload-time = "2025-05-08T16:04:36.596Z" },
    { url = "https://files.pythonhosted.org/packages/db/0a/92b1de4a7adc7a15dcf5bddc6e191f6f29ee663b30511ce20467ef9b82e4/scipy-1.15.3-cp310-cp310-manylinux_2_17_aarch64.manylinux2014_aarch64.whl", hash = "sha256:263961f658ce2165bbd7b99fa5135195c3a12d9bef045345016b8b50c315cb82", size = 35547617, upload-time = "2025-05-08T16:04:43.546Z" },
    { url = "https://files.pythonhosted.org/packages/8e/6d/41991e503e51fc1134502694c5fa7a1671501a17ffa12716a4a9151af3df/scipy-1.15.3-cp310-cp310-manylinux_2_17_x86_64.manylinux2014_x86_64.whl", hash = "sha256:9e2abc762b0811e09a0d3258abee2d98e0c703eee49464ce0069590846f31d40", size = 37662964, upload-time = "2025-05-08T16:04:49.431Z" },
    { url = "https://files.pythonhosted.org/packages/25/e1/3df8f83cb15f3500478c889be8fb18700813b95e9e087328230b98d547ff/scipy-1.15.3-cp310-cp310-musllinux_1_2_aarch64.whl", hash = "sha256:ed7284b21a7a0c8f1b6e5977ac05396c0d008b89e05498c8b7e8f4a1423bba0e", size = 37238749, upload-time = "2025-05-08T16:04:55.215Z" },
    { url = "https://files.pythonhosted.org/packages/93/3e/b3257cf446f2a3533ed7809757039016b74cd6f38271de91682aa844cfc5/scipy-1.15.3-cp310-cp310-musllinux_1_2_x86_64.whl", hash = "sha256:5380741e53df2c566f4d234b100a484b420af85deb39ea35a1cc1be84ff53a5c", size = 40022383, upload-time = "2025-05-08T16:05:01.914Z" },
    { url = "https://files.pythonhosted.org/packages/d1/84/55bc4881973d3f79b479a5a2e2df61c8c9a04fcb986a213ac9c02cfb659b/scipy-1.15.3-cp310-cp310-win_amd64.whl", hash = "sha256:9d61e97b186a57350f6d6fd72640f9e99d5a4a2b8fbf4b9ee9a841eab327dc13", size = 41259201, upload-time = "2025-05-08T16:05:08.166Z" },
    { url = "https://files.pythonhosted.org/packages/96/ab/5cc9f80f28f6a7dff646c5756e559823614a42b1939d86dd0ed550470210/scipy-1.15.3-cp311-cp311-macosx_10_13_x86_64.whl", hash = "sha256:993439ce220d25e3696d1b23b233dd010169b62f6456488567e830654ee37a6b", size = 38714255, upload-time = "2025-05-08T16:05:14.596Z" },
    { url = "https://files.pythonhosted.org/packages/4a/4a/66ba30abe5ad1a3ad15bfb0b59d22174012e8056ff448cb1644deccbfed2/scipy-1.15.3-cp311-cp311-macosx_12_0_arm64.whl", hash = "sha256:34716e281f181a02341ddeaad584205bd2fd3c242063bd3423d61ac259ca7eba", size = 30111035, upload-time = "2025-05-08T16:05:20.152Z" },
    { url = "https://files.pythonhosted.org/packages/4b/fa/a7e5b95afd80d24313307f03624acc65801846fa75599034f8ceb9e2cbf6/scipy-1.15.3-cp311-cp311-macosx_14_0_arm64.whl", hash = "sha256:3b0334816afb8b91dab859281b1b9786934392aa3d527cd847e41bb6f45bee65", size = 22384499, upload-time = "2025-05-08T16:05:24.494Z" },
    { url = "https://files.pythonhosted.org/packages/17/99/f3aaddccf3588bb4aea70ba35328c204cadd89517a1612ecfda5b2dd9d7a/scipy-1.15.3-cp311-cp311-macosx_14_0_x86_64.whl", hash = "sha256:6db907c7368e3092e24919b5e31c76998b0ce1684d51a90943cb0ed1b4ffd6c1", size = 25152602, upload-time = "2025-05-08T16:05:29.313Z" },
    { url = "https://files.pythonhosted.org/packages/56/c5/1032cdb565f146109212153339f9cb8b993701e9fe56b1c97699eee12586/scipy-1.15.3-cp311-cp311-manylinux_2_17_aarch64.manylinux2014_aarch64.whl", hash = "sha256:721d6b4ef5dc82ca8968c25b111e307083d7ca9091bc38163fb89243e85e3889", size = 35503415, upload-time = "2025-05-08T16:05:34.699Z" },
    { url = "https://files.pythonhosted.org/packages/bd/37/89f19c8c05505d0601ed5650156e50eb881ae3918786c8fd7262b4ee66d3/scipy-1.15.3-cp311-cp311-manylinux_2_17_x86_64.manylinux2014_x86_64.whl", hash = "sha256:39cb9c62e471b1bb3750066ecc3a3f3052b37751c7c3dfd0fd7e48900ed52982", size = 37652622, upload-time = "2025-05-08T16:05:40.762Z" },
    { url = "https://files.pythonhosted.org/packages/7e/31/be59513aa9695519b18e1851bb9e487de66f2d31f835201f1b42f5d4d475/scipy-1.15.3-cp311-cp311-musllinux_1_2_aarch64.whl", hash = "sha256:795c46999bae845966368a3c013e0e00947932d68e235702b5c3f6ea799aa8c9", size = 37244796, upload-time = "2025-05-08T16:05:48.119Z" },
    { url = "https://files.pythonhosted.org/packages/10/c0/4f5f3eeccc235632aab79b27a74a9130c6c35df358129f7ac8b29f562ac7/scipy-1.15.3-cp311-cp311-musllinux_1_2_x86_64.whl", hash = "sha256:18aaacb735ab38b38db42cb01f6b92a2d0d4b6aabefeb07f02849e47f8fb3594", size = 40047684, upload-time = "2025-05-08T16:05:54.22Z" },
    { url = "https://files.pythonhosted.org/packages/ab/a7/0ddaf514ce8a8714f6ed243a2b391b41dbb65251affe21ee3077ec45ea9a/scipy-1.15.3-cp311-cp311-win_amd64.whl", hash = "sha256:ae48a786a28412d744c62fd7816a4118ef97e5be0bee968ce8f0a2fba7acf3bb", size = 41246504, upload-time = "2025-05-08T16:06:00.437Z" },
    { url = "https://files.pythonhosted.org/packages/37/4b/683aa044c4162e10ed7a7ea30527f2cbd92e6999c10a8ed8edb253836e9c/scipy-1.15.3-cp312-cp312-macosx_10_13_x86_64.whl", hash = "sha256:6ac6310fdbfb7aa6612408bd2f07295bcbd3fda00d2d702178434751fe48e019", size = 38766735, upload-time = "2025-05-08T16:06:06.471Z" },
    { url = "https://files.pythonhosted.org/packages/7b/7e/f30be3d03de07f25dc0ec926d1681fed5c732d759ac8f51079708c79e680/scipy-1.15.3-cp312-cp312-macosx_12_0_arm64.whl", hash = "sha256:185cd3d6d05ca4b44a8f1595af87f9c372bb6acf9c808e99aa3e9aa03bd98cf6", size = 30173284, upload-time = "2025-05-08T16:06:11.686Z" },
    { url = "https://files.pythonhosted.org/packages/07/9c/0ddb0d0abdabe0d181c1793db51f02cd59e4901da6f9f7848e1f96759f0d/scipy-1.15.3-cp312-cp312-macosx_14_0_arm64.whl", hash = "sha256:05dc6abcd105e1a29f95eada46d4a3f251743cfd7d3ae8ddb4088047f24ea477", size = 22446958, upload-time = "2025-05-08T16:06:15.97Z" },
    { url = "https://files.pythonhosted.org/packages/af/43/0bce905a965f36c58ff80d8bea33f1f9351b05fad4beaad4eae34699b7a1/scipy-1.15.3-cp312-cp312-macosx_14_0_x86_64.whl", hash = "sha256:06efcba926324df1696931a57a176c80848ccd67ce6ad020c810736bfd58eb1c", size = 25242454, upload-time = "2025-05-08T16:06:20.394Z" },
    { url = "https://files.pythonhosted.org/packages/56/30/a6f08f84ee5b7b28b4c597aca4cbe545535c39fe911845a96414700b64ba/scipy-1.15.3-cp312-cp312-manylinux_2_17_aarch64.manylinux2014_aarch64.whl", hash = "sha256:c05045d8b9bfd807ee1b9f38761993297b10b245f012b11b13b91ba8945f7e45", size = 35210199, upload-time = "2025-05-08T16:06:26.159Z" },
    { url = "https://files.pythonhosted.org/packages/0b/1f/03f52c282437a168ee2c7c14a1a0d0781a9a4a8962d84ac05c06b4c5b555/scipy-1.15.3-cp312-cp312-manylinux_2_17_x86_64.manylinux2014_x86_64.whl", hash = "sha256:271e3713e645149ea5ea3e97b57fdab61ce61333f97cfae392c28ba786f9bb49", size = 37309455, upload-time = "2025-05-08T16:06:32.778Z" },
    { url = "https://files.pythonhosted.org/packages/89/b1/fbb53137f42c4bf630b1ffdfc2151a62d1d1b903b249f030d2b1c0280af8/scipy-1.15.3-cp312-cp312-musllinux_1_2_aarch64.whl", hash = "sha256:6cfd56fc1a8e53f6e89ba3a7a7251f7396412d655bca2aa5611c8ec9a6784a1e", size = 36885140, upload-time = "2025-05-08T16:06:39.249Z" },
    { url = "https://files.pythonhosted.org/packages/2e/2e/025e39e339f5090df1ff266d021892694dbb7e63568edcfe43f892fa381d/scipy-1.15.3-cp312-cp312-musllinux_1_2_x86_64.whl", hash = "sha256:0ff17c0bb1cb32952c09217d8d1eed9b53d1463e5f1dd6052c7857f83127d539", size = 39710549, upload-time = "2025-05-08T16:06:45.729Z" },
    { url = "https://files.pythonhosted.org/packages/e6/eb/3bf6ea8ab7f1503dca3a10df2e4b9c3f6b3316df07f6c0ded94b281c7101/scipy-1.15.3-cp312-cp312-win_amd64.whl", hash = "sha256:52092bc0472cfd17df49ff17e70624345efece4e1a12b23783a1ac59a1b728ed", size = 40966184, upload-time = "2025-05-08T16:06:52.623Z" },
]

[[package]]
name = "scipy"
version = "1.17.1"
source = { registry = "https://pypi.org/simple" }
resolution-markers = [
    "python_full_version >= '3.11' and sys_platform == 'win32'",
    "python_full_version >= '3.11' and sys_platform == 'emscripten'",
    "python_full_version >= '3.11' and sys_platform != 'emscripten' and sys_platform != 'win32'",
]
dependencies = [
    { name = "numpy", version = "2.4.6", source = { registry = "https://pypi.org/simple" }, marker = "python_full_version >= '3.11'" },
]
sdist = { url = "https://files.pythonhosted.org/packages/7a/97/5a3609c4f8d58b039179648e62dd220f89864f56f7357f5d4f45c29eb2cc/scipy-1.17.1.tar.gz", hash = "sha256:95d8e012d8cb8816c226aef832200b1d45109ed4464303e997c5b13122b297c0", size = 30573822, upload-time = "2026-02-23T00:26:24.851Z" }
wheels = [
    { url = "https://files.pythonhosted.org/packages/df/75/b4ce781849931fef6fd529afa6b63711d5a733065722d0c3e2724af9e40a/scipy-1.17.1-cp311-cp311-macosx_10_14_x86_64.whl", hash = "sha256:1f95b894f13729334fb990162e911c9e5dc1ab390c58aa6cbecb389c5b5e28ec", size = 31613675, upload-time = "2026-02-23T00:16:00.13Z" },
    { url = "https://files.pythonhosted.org/packages/f7/58/bccc2861b305abdd1b8663d6130c0b3d7cc22e8d86663edbc8401bfd40d4/scipy-1.17.1-cp311-cp311-macosx_12_0_arm64.whl", hash = "sha256:e18f12c6b0bc5a592ed23d3f7b891f68fd7f8241d69b7883769eb5d5dfb52696", size = 28162057, upload-time = "2026-02-23T00:16:09.456Z" },
    { url = "https://files.pythonhosted.org/packages/6d/ee/18146b7757ed4976276b9c9819108adbc73c5aad636e5353e20746b73069/scipy-1.17.1-cp311-cp311-macosx_14_0_arm64.whl", hash = "sha256:a3472cfbca0a54177d0faa68f697d8ba4c80bbdc19908c3465556d9f7efce9ee", size = 20334032, upload-time = "2026-02-23T00:16:17.358Z" },
    { url = "https://files.pythonhosted.org/packages/ec/e6/cef1cf3557f0c54954198554a10016b6a03b2ec9e22a4e1df734936bd99c/scipy-1.17.1-cp311-cp311-macosx_14_0_x86_64.whl", hash = "sha256:766e0dc5a616d026a3a1cffa379af959671729083882f50307e18175797b3dfd", size = 22709533, upload-time = "2026-02-23T00:16:25.791Z" },
    { url = "https://files.pythonhosted.org/packages/4d/60/8804678875fc59362b0fb759ab3ecce1f09c10a735680318ac30da8cd76b/scipy-1.17.1-cp311-cp311-manylinux_2_27_aarch64.manylinux_2_28_aarch64.whl", hash = "sha256:744b2bf3640d907b79f3fd7874efe432d1cf171ee721243e350f55234b4cec4c", size = 33062057, upload-time = "2026-02-23T00:16:36.931Z" },
    { url = "https://files.pythonhosted.org/packages/09/7d/af933f0f6e0767995b4e2d705a0665e454d1c19402aa7e895de3951ebb04/scipy-1.17.1-cp311-cp311-manylinux_2_27_x86_64.manylinux_2_28_x86_64.whl", hash = "sha256:43af8d1f3bea642559019edfe64e9b11192a8978efbd1539d7bc2aaa23d92de4", size = 35349300, upload-time = "2026-02-23T00:16:49.108Z" },
    { url = "https://files.pythonhosted.org/packages/b4/3d/7ccbbdcbb54c8fdc20d3b6930137c782a163fa626f0aef920349873421ba/scipy-1.17.1-cp311-cp311-musllinux_1_2_aarch64.whl", hash = "sha256:cd96a1898c0a47be4520327e01f874acfd61fb48a9420f8aa9f6483412ffa444", size = 35127333, upload-time = "2026-02-23T00:17:01.293Z" },
    { url = "https://files.pythonhosted.org/packages/e8/19/f926cb11c42b15ba08e3a71e376d816ac08614f769b4f47e06c3580c836a/scipy-1.17.1-cp311-cp311-musllinux_1_2_x86_64.whl", hash = "sha256:4eb6c25dd62ee8d5edf68a8e1c171dd71c292fdae95d8aeb3dd7d7de4c364082", size = 37741314, upload-time = "2026-02-23T00:17:12.576Z" },
    { url = "https://files.pythonhosted.org/packages/95/da/0d1df507cf574b3f224ccc3d45244c9a1d732c81dcb26b1e8a766ae271a8/scipy-1.17.1-cp311-cp311-win_amd64.whl", hash = "sha256:d30e57c72013c2a4fe441c2fcb8e77b14e152ad48b5464858e07e2ad9fbfceff", size = 36607512, upload-time = "2026-02-23T00:17:23.424Z" },
    { url = "https://files.pythonhosted.org/packages/68/7f/bdd79ceaad24b671543ffe0ef61ed8e659440eb683b66f033454dcee90eb/scipy-1.17.1-cp311-cp311-win_arm64.whl", hash = "sha256:9ecb4efb1cd6e8c4afea0daa91a87fbddbce1b99d2895d151596716c0b2e859d", size = 24599248, upload-time = "2026-02-23T00:17:34.561Z" },
    { url = "https://files.pythonhosted.org/packages/35/48/b992b488d6f299dbe3f11a20b24d3dda3d46f1a635ede1c46b5b17a7b163/scipy-1.17.1-cp312-cp312-macosx_10_14_x86_64.whl", hash = "sha256:35c3a56d2ef83efc372eaec584314bd0ef2e2f0d2adb21c55e6ad5b344c0dcb8", size = 31610954, upload-time = "2026-02-23T00:17:49.855Z" },
    { url = "https://files.pythonhosted.org/packages/b2/02/cf107b01494c19dc100f1d0b7ac3cc08666e96ba2d64db7626066cee895e/scipy-1.17.1-cp312-cp312-macosx_12_0_arm64.whl", hash = "sha256:fcb310ddb270a06114bb64bbe53c94926b943f5b7f0842194d585c65eb4edd76", size = 28172662, upload-time = "2026-02-23T00:18:01.64Z" },
    { url = "https://files.pythonhosted.org/packages/cf/a9/599c28631bad314d219cf9ffd40e985b24d603fc8a2f4ccc5ae8419a535b/scipy-1.17.1-cp312-cp312-macosx_14_0_arm64.whl", hash = "sha256:cc90d2e9c7e5c7f1a482c9875007c095c3194b1cfedca3c2f3291cdc2bc7c086", size = 20344366, upload-time = "2026-02-23T00:18:12.015Z" },
    { url = "https://files.pythonhosted.org/packages/35/f5/906eda513271c8deb5af284e5ef0206d17a96239af79f9fa0aebfe0e36b4/scipy-1.17.1-cp312-cp312-macosx_14_0_x86_64.whl", hash = "sha256:c80be5ede8f3f8eded4eff73cc99a25c388ce98e555b17d31da05287015ffa5b", size = 22704017, upload-time = "2026-02-23T00:18:21.502Z" },
    { url = "https://files.pythonhosted.org/packages/da/34/16f10e3042d2f1d6b66e0428308ab52224b6a23049cb2f5c1756f713815f/scipy-1.17.1-cp312-cp312-manylinux_2_27_aarch64.manylinux_2_28_aarch64.whl", hash = "sha256:e19ebea31758fac5893a2ac360fedd00116cbb7628e650842a6691ba7ca28a21", size = 32927842, upload-time = "2026-02-23T00:18:35.367Z" },
    { url = "https://files.pythonhosted.org/packages/01/8e/1e35281b8ab6d5d72ebe9911edcdffa3f36b04ed9d51dec6dd140396e220/scipy-1.17.1-cp312-cp312-manylinux_2_27_x86_64.manylinux_2_28_x86_64.whl", hash = "sha256:02ae3b274fde71c5e92ac4d54bc06c42d80e399fec704383dcd99b301df37458", size = 35235890, upload-time = "2026-02-23T00:18:49.188Z" },
    { url = "https://files.pythonhosted.org/packages/c5/5c/9d7f4c88bea6e0d5a4f1bc0506a53a00e9fcb198de372bfe4d3652cef482/scipy-1.17.1-cp312-cp312-musllinux_1_2_aarch64.whl", hash = "sha256:8a604bae87c6195d8b1045eddece0514d041604b14f2727bbc2b3020172045eb", size = 35003557, upload-time = "2026-02-23T00:18:54.74Z" },
    { url = "https://files.pythonhosted.org/packages/65/94/7698add8f276dbab7a9de9fb6b0e02fc13ee61d51c7c3f85ac28b65e1239/scipy-1.17.1-cp312-cp312-musllinux_1_2_x86_64.whl", hash = "sha256:f590cd684941912d10becc07325a3eeb77886fe981415660d9265c4c418d0bea", size = 37625856, upload-time = "2026-02-23T00:19:00.307Z" },
    { url = "https://files.pythonhosted.org/packages/a2/84/dc08d77fbf3d87d3ee27f6a0c6dcce1de5829a64f2eae85a0ecc1f0daa73/scipy-1.17.1-cp312-cp312-win_amd64.whl", hash = "sha256:41b71f4a3a4cab9d366cd9065b288efc4d4f3c0b37a91a8e0947fb5bd7f31d87", size = 36549682, upload-time = "2026-02-23T00:19:07.67Z" },
    { url = "https://files.pythonhosted.org/packages/bc/98/fe9ae9ffb3b54b62559f52dedaebe204b408db8109a8c66fdd04869e6424/scipy-1.17.1-cp312-cp312-win_arm64.whl", hash = "sha256:f4115102802df98b2b0db3cce5cb9b92572633a1197c77b7553e5203f284a5b3", size = 24547340, upload-time = "2026-02-23T00:19:12.024Z" },
]

[[package]]
name = "seaborn"
version = "0.13.2"
source = { registry = "https://pypi.org/simple" }
dependencies = [
    { name = "matplotlib" },
    { name = "numpy", version = "2.2.6", source = { registry = "https://pypi.org/simple" }, marker = "python_full_version < '3.11'" },
    { name = "numpy", version = "2.4.6", source = { registry = "https://pypi.org/simple" }, marker = "python_full_version >= '3.11'" },
    { name = "pandas", version = "2.3.3", source = { registry = "https://pypi.org/simple" }, marker = "python_full_version < '3.11'" },
    { name = "pandas", version = "3.0.3", source = { registry = "https://pypi.org/simple" }, marker = "python_full_version >= '3.11'" },
]
sdist = { url = "https://files.pythonhosted.org/packages/86/59/a451d7420a77ab0b98f7affa3a1d78a313d2f7281a57afb1a34bae8ab412/seaborn-0.13.2.tar.gz", hash = "sha256:93e60a40988f4d65e9f4885df477e2fdaff6b73a9ded434c1ab356dd57eefff7", size = 1457696, upload-time = "2024-01-25T13:21:52.551Z" }
wheels = [
    { url = "https://files.pythonhosted.org/packages/83/11/00d3c3dfc25ad54e731d91449895a79e4bf2384dc3ac01809010ba88f6d5/seaborn-0.13.2-py3-none-any.whl", hash = "sha256:636f8336facf092165e27924f223d3c62ca560b1f2bb5dff7ab7fad265361987", size = 294914, upload-time = "2024-01-25T13:21:49.598Z" },
]

[[package]]
name = "setuptools"
version = "81.0.0"
source = { registry = "https://pypi.org/simple" }
sdist = { url = "https://files.pythonhosted.org/packages/0d/1c/73e719955c59b8e424d015ab450f51c0af856ae46ea2da83eba51cc88de1/setuptools-81.0.0.tar.gz", hash = "sha256:487b53915f52501f0a79ccfd0c02c165ffe06631443a886740b91af4b7a5845a", size = 1198299, upload-time = "2026-02-06T21:10:39.601Z" }
wheels = [
    { url = "https://files.pythonhosted.org/packages/e1/e3/c164c88b2e5ce7b24d667b9bd83589cf4f3520d97cad01534cd3c4f55fdb/setuptools-81.0.0-py3-none-any.whl", hash = "sha256:fdd925d5c5d9f62e4b74b30d6dd7828ce236fd6ed998a08d81de62ce5a6310d6", size = 1062021, upload-time = "2026-02-06T21:10:37.175Z" },
]

[[package]]
name = "six"
version = "1.17.0"
source = { registry = "https://pypi.org/simple" }
sdist = { url = "https://files.pythonhosted.org/packages/94/e7/b2c673351809dca68a0e064b6af791aa332cf192da575fd474ed7d6f16a2/six-1.17.0.tar.gz", hash = "sha256:ff70335d468e7eb6ec65b95b99d3a2836546063f63acc5171de367e834932a81", size = 34031, upload-time = "2024-12-04T17:35:28.174Z" }
wheels = [
    { url = "https://files.pythonhosted.org/packages/b7/ce/149a00dd41f10bc29e5921b496af8b574d8413afcd5e30dfa0ed46c2cc5e/six-1.17.0-py2.py3-none-any.whl", hash = "sha256:4721f391ed90541fddacab5acf947aa0d3dc7d27b2e1e8eda2be8970586c3274", size = 11050, upload-time = "2024-12-04T17:35:26.475Z" },
]

[[package]]
name = "sounddevice"
version = "0.5.5"
source = { registry = "https://pypi.org/simple" }
dependencies = [
    { name = "cffi" },
]
sdist = { url = "https://files.pythonhosted.org/packages/2a/f9/2592608737553638fca98e21e54bfec40bf577bb98a61b2770c912aab25e/sounddevice-0.5.5.tar.gz", hash = "sha256:22487b65198cb5bf2208755105b524f78ad173e5ab6b445bdab1c989f6698df3", size = 143191, upload-time = "2026-01-23T18:36:43.529Z" }
wheels = [
    { url = "https://files.pythonhosted.org/packages/1e/0a/478e441fd049002cf308520c0d62dd8333e7c6cc8d997f0dda07b9fbcc46/sounddevice-0.5.5-py3-none-any.whl", hash = "sha256:30ff99f6c107f49d25ad16a45cacd8d91c25a1bcdd3e81a206b921a3a6405b1f", size = 32807, upload-time = "2026-01-23T18:36:35.649Z" },
    { url = "https://files.pythonhosted.org/packages/56/f9/c037c35f6d0b6bc3bc7bfb314f1d6f1f9a341328ef47cd63fc4f850a7b27/sounddevice-0.5.5-py3-none-macosx_10_6_x86_64.macosx_10_6_universal2.whl", hash = "sha256:05eb9fd6c54c38d67741441c19164c0dae8ce80453af2d8c4ad2e7823d15b722", size = 108557, upload-time = "2026-01-23T18:36:37.41Z" },
    { url = "https://files.pythonhosted.org/packages/88/a1/d19dd9889cd4bce2e233c4fac007cd8daaf5b9fe6e6a5d432cf17be0b807/sounddevice-0.5.5-py3-none-win32.whl", hash = "sha256:1234cc9b4c9df97b6cbe748146ae0ec64dd7d6e44739e8e42eaa5b595313a103", size = 317765, upload-time = "2026-01-23T18:36:39.047Z" },
    { url = "https://files.pythonhosted.org/packages/c3/0e/002ed7c4c1c2ab69031f78989d3b789fee3a7fba9e586eb2b81688bf4961/sounddevice-0.5.5-py3-none-win_amd64.whl", hash = "sha256:cfc6b2c49fb7f555591c78cb8ecf48d6a637fd5b6e1db5fec6ed9365d64b3519", size = 365324, upload-time = "2026-01-23T18:36:40.496Z" },
    { url = "https://files.pythonhosted.org/packages/4e/39/a61d4b83a7746b70d23d9173be688c0c6bfc7173772344b7442c2c155497/sounddevice-0.5.5-py3-none-win_arm64.whl", hash = "sha256:3861901ddd8230d2e0e8ae62ac320cdd4c688d81df89da036dcb812f757bb3e6", size = 317115, upload-time = "2026-01-23T18:36:42.235Z" },
]

[[package]]
name = "sympy"
version = "1.14.0"
source = { registry = "https://pypi.org/simple" }
dependencies = [
    { name = "mpmath" },
]
sdist = { url = "https://files.pythonhosted.org/packages/83/d3/803453b36afefb7c2bb238361cd4ae6125a569b4db67cd9e79846ba2d68c/sympy-1.14.0.tar.gz", hash = "sha256:d3d3fe8df1e5a0b42f0e7bdf50541697dbe7d23746e894990c030e2b05e72517", size = 7793921, upload-time = "2025-04-27T18:05:01.611Z" }
wheels = [
    { url = "https://files.pythonhosted.org/packages/a2/09/77d55d46fd61b4a135c444fc97158ef34a095e5681d0a6c10b75bf356191/sympy-1.14.0-py3-none-any.whl", hash = "sha256:e091cc3e99d2141a0ba2847328f5479b05d94a6635cb96148ccb3f34671bd8f5", size = 6299353, upload-time = "2025-04-27T18:04:59.103Z" },
]

[[package]]
name = "threadpoolctl"
version = "3.6.0"
source = { registry = "https://pypi.org/simple" }
sdist = { url = "https://files.pythonhosted.org/packages/b7/4d/08c89e34946fce2aec4fbb45c9016efd5f4d7f24af8e5d93296e935631d8/threadpoolctl-3.6.0.tar.gz", hash = "sha256:8ab8b4aa3491d812b623328249fab5302a68d2d71745c8a4c719a2fcaba9f44e", size = 21274, upload-time = "2025-03-13T13:49:23.031Z" }
wheels = [
    { url = "https://files.pythonhosted.org/packages/32/d5/f9a850d79b0851d1d4ef6456097579a9005b31fea68726a4ae5f2d82ddd9/threadpoolctl-3.6.0-py3-none-any.whl", hash = "sha256:43a0b8fd5a2928500110039e43a5eed8480b918967083ea48dc3ab9f13c4a7fb", size = 18638, upload-time = "2025-03-13T13:49:21.846Z" },
]

[[package]]
name = "tomli"
version = "2.4.1"
source = { registry = "https://pypi.org/simple" }
sdist = { url = "https://files.pythonhosted.org/packages/22/de/48c59722572767841493b26183a0d1cc411d54fd759c5607c4590b6563a6/tomli-2.4.1.tar.gz", hash = "sha256:7c7e1a961a0b2f2472c1ac5b69affa0ae1132c39adcb67aba98568702b9cc23f", size = 17543, upload-time = "2026-03-25T20:22:03.828Z" }
wheels = [
    { url = "https://files.pythonhosted.org/packages/f4/11/db3d5885d8528263d8adc260bb2d28ebf1270b96e98f0e0268d32b8d9900/tomli-2.4.1-cp311-cp311-macosx_10_9_x86_64.whl", hash = "sha256:f8f0fc26ec2cc2b965b7a3b87cd19c5c6b8c5e5f436b984e85f486d652285c30", size = 154704, upload-time = "2026-03-25T20:21:10.473Z" },
    { url = "https://files.pythonhosted.org/packages/6d/f7/675db52c7e46064a9aa928885a9b20f4124ecb9bc2e1ce74c9106648d202/tomli-2.4.1-cp311-cp311-macosx_11_0_arm64.whl", hash = "sha256:4ab97e64ccda8756376892c53a72bd1f964e519c77236368527f758fbc36a53a", size = 149454, upload-time = "2026-03-25T20:21:12.036Z" },
    { url = "https://files.pythonhosted.org/packages/61/71/81c50943cf953efa35bce7646caab3cf457a7d8c030b27cfb40d7235f9ee/tomli-2.4.1-cp311-cp311-manylinux2014_aarch64.manylinux_2_17_aarch64.manylinux_2_28_aarch64.whl", hash = "sha256:96481a5786729fd470164b47cdb3e0e58062a496f455ee41b4403be77cb5a076", size = 237561, upload-time = "2026-03-25T20:21:13.098Z" },
    { url = "https://files.pythonhosted.org/packages/48/c1/f41d9cb618acccca7df82aaf682f9b49013c9397212cb9f53219e3abac37/tomli-2.4.1-cp311-cp311-manylinux2014_x86_64.manylinux_2_17_x86_64.manylinux_2_28_x86_64.whl", hash = "sha256:5a881ab208c0baf688221f8cecc5401bd291d67e38a1ac884d6736cbcd8247e9", size = 243824, upload-time = "2026-03-25T20:21:14.569Z" },
    { url = "https://files.pythonhosted.org/packages/22/e4/5a816ecdd1f8ca51fb756ef684b90f2780afc52fc67f987e3c61d800a46d/tomli-2.4.1-cp311-cp311-musllinux_1_2_aarch64.whl", hash = "sha256:47149d5bd38761ac8be13a84864bf0b7b70bc051806bc3669ab1cbc56216b23c", size = 242227, upload-time = "2026-03-25T20:21:15.712Z" },
    { url = "https://files.pythonhosted.org/packages/6b/49/2b2a0ef529aa6eec245d25f0c703e020a73955ad7edf73e7f54ddc608aa5/tomli-2.4.1-cp311-cp311-musllinux_1_2_x86_64.whl", hash = "sha256:ec9bfaf3ad2df51ace80688143a6a4ebc09a248f6ff781a9945e51937008fcbc", size = 247859, upload-time = "2026-03-25T20:21:17.001Z" },
    { url = "https://files.pythonhosted.org/packages/83/bd/6c1a630eaca337e1e78c5903104f831bda934c426f9231429396ce3c3467/tomli-2.4.1-cp311-cp311-win32.whl", hash = "sha256:ff2983983d34813c1aeb0fa89091e76c3a22889ee83ab27c5eeb45100560c049", size = 97204, upload-time = "2026-03-25T20:21:18.079Z" },
    { url = "https://files.pythonhosted.org/packages/42/59/71461df1a885647e10b6bb7802d0b8e66480c61f3f43079e0dcd315b3954/tomli-2.4.1-cp311-cp311-win_amd64.whl", hash = "sha256:5ee18d9ebdb417e384b58fe414e8d6af9f4e7a0ae761519fb50f721de398dd4e", size = 108084, upload-time = "2026-03-25T20:21:18.978Z" },
    { url = "https://files.pythonhosted.org/packages/b8/83/dceca96142499c069475b790e7913b1044c1a4337e700751f48ed723f883/tomli-2.4.1-cp311-cp311-win_arm64.whl", hash = "sha256:c2541745709bad0264b7d4705ad453b76ccd191e64aa6f0fc66b69a293a45ece", size = 95285, upload-time = "2026-03-25T20:21:20.309Z" },
    { url = "https://files.pythonhosted.org/packages/c1/ba/42f134a3fe2b370f555f44b1d72feebb94debcab01676bf918d0cb70e9aa/tomli-2.4.1-cp312-cp312-macosx_10_13_x86_64.whl", hash = "sha256:c742f741d58a28940ce01d58f0ab2ea3ced8b12402f162f4d534dfe18ba1cd6a", size = 155924, upload-time = "2026-03-25T20:21:21.626Z" },
    { url = "https://files.pythonhosted.org/packages/dc/c7/62d7a17c26487ade21c5422b646110f2162f1fcc95980ef7f63e73c68f14/tomli-2.4.1-cp312-cp312-macosx_11_0_arm64.whl", hash = "sha256:7f86fd587c4ed9dd76f318225e7d9b29cfc5a9d43de44e5754db8d1128487085", size = 150018, upload-time = "2026-03-25T20:21:23.002Z" },
    { url = "https://files.pythonhosted.org/packages/5c/05/79d13d7c15f13bdef410bdd49a6485b1c37d28968314eabee452c22a7fda/tomli-2.4.1-cp312-cp312-manylinux2014_aarch64.manylinux_2_17_aarch64.manylinux_2_28_aarch64.whl", hash = "sha256:ff18e6a727ee0ab0388507b89d1bc6a22b138d1e2fa56d1ad494586d61d2eae9", size = 244948, upload-time = "2026-03-25T20:21:24.04Z" },
    { url = "https://files.pythonhosted.org/packages/10/90/d62ce007a1c80d0b2c93e02cab211224756240884751b94ca72df8a875ca/tomli-2.4.1-cp312-cp312-manylinux2014_x86_64.manylinux_2_17_x86_64.manylinux_2_28_x86_64.whl", hash = "sha256:136443dbd7e1dee43c68ac2694fde36b2849865fa258d39bf822c10e8068eac5", size = 253341, upload-time = "2026-03-25T20:21:25.177Z" },
    { url = "https://files.pythonhosted.org/packages/1a/7e/caf6496d60152ad4ed09282c1885cca4eea150bfd007da84aea07bcc0a3e/tomli-2.4.1-cp312-cp312-musllinux_1_2_aarch64.whl", hash = "sha256:5e262d41726bc187e69af7825504c933b6794dc3fbd5945e41a79bb14c31f585", size = 248159, upload-time = "2026-03-25T20:21:26.364Z" },
    { url = "https://files.pythonhosted.org/packages/99/e7/c6f69c3120de34bbd882c6fba7975f3d7a746e9218e56ab46a1bc4b42552/tomli-2.4.1-cp312-cp312-musllinux_1_2_x86_64.whl", hash = "sha256:5cb41aa38891e073ee49d55fbc7839cfdb2bc0e600add13874d048c94aadddd1", size = 253290, upload-time = "2026-03-25T20:21:27.46Z" },
    { url = "https://files.pythonhosted.org/packages/d6/2f/4a3c322f22c5c66c4b836ec58211641a4067364f5dcdd7b974b4c5da300c/tomli-2.4.1-cp312-cp312-win32.whl", hash = "sha256:da25dc3563bff5965356133435b757a795a17b17d01dbc0f42fb32447ddfd917", size = 98141, upload-time = "2026-03-25T20:21:28.492Z" },
    { url = "https://files.pythonhosted.org/packages/24/22/4daacd05391b92c55759d55eaee21e1dfaea86ce5c571f10083360adf534/tomli-2.4.1-cp312-cp312-win_amd64.whl", hash = "sha256:52c8ef851d9a240f11a88c003eacb03c31fc1c9c4ec64a99a0f922b93874fda9", size = 108847, upload-time = "2026-03-25T20:21:29.386Z" },
    { url = "https://files.pythonhosted.org/packages/68/fd/70e768887666ddd9e9f5d85129e84910f2db2796f9096aa02b721a53098d/tomli-2.4.1-cp312-cp312-win_arm64.whl", hash = "sha256:f758f1b9299d059cc3f6546ae2af89670cb1c4d48ea29c3cacc4fe7de3058257", size = 95088, upload-time = "2026-03-25T20:21:30.677Z" },
    { url = "https://files.pythonhosted.org/packages/7b/61/cceae43728b7de99d9b847560c262873a1f6c98202171fd5ed62640b494b/tomli-2.4.1-py3-none-any.whl", hash = "sha256:0d85819802132122da43cb86656f8d1f8c6587d54ae7dcaf30e90533028b49fe", size = 14583, upload-time = "2026-03-25T20:22:03.012Z" },
]

[[package]]
name = "torch"
version = "2.12.0"
source = { registry = "https://pypi.org/simple" }
dependencies = [
    { name = "cuda-bindings", marker = "sys_platform == 'linux'" },
    { name = "cuda-toolkit", extra = ["cudart", "cufft", "cufile", "cupti", "curand", "cusolver", "cusparse", "nvjitlink", "nvrtc", "nvtx"], marker = "sys_platform == 'linux'" },
    { name = "filelock" },
    { name = "fsspec" },
    { name = "jinja2" },
    { name = "networkx", version = "3.4.2", source = { registry = "https://pypi.org/simple" }, marker = "python_full_version < '3.11'" },
    { name = "networkx", version = "3.6.1", source = { registry = "https://pypi.org/simple" }, marker = "python_full_version >= '3.11'" },
    { name = "nvidia-cublas", marker = "sys_platform == 'linux'" },
    { name = "nvidia-cudnn-cu13", marker = "sys_platform == 'linux'" },
    { name = "nvidia-cusparselt-cu13", marker = "sys_platform == 'linux'" },
    { name = "nvidia-nccl-cu13", marker = "sys_platform == 'linux'" },
    { name = "nvidia-nvshmem-cu13", marker = "sys_platform == 'linux'" },
    { name = "setuptools" },
    { name = "sympy" },
    { name = "triton", marker = "sys_platform == 'linux'" },
    { name = "typing-extensions" },
]
wheels = [
    { url = "https://files.pythonhosted.org/packages/c2/b7/53fe0436586716ab7aecff41e26b9302d57c85ded481fd83a2cd741e6b4e/torch-2.12.0-cp310-cp310-macosx_14_0_arm64.whl", hash = "sha256:1834bd984f8a2f4f16bdfbeecca9146184b220aa46276bf5756735b5dae12812", size = 87981887, upload-time = "2026-05-13T14:55:53.234Z" },
    { url = "https://files.pythonhosted.org/packages/34/60/d930eac44c30de06ed16f6d1ba4e785e1632532b50d8f0bf9bf699a4d0c7/torch-2.12.0-cp310-cp310-manylinux_2_28_aarch64.whl", hash = "sha256:d4d029801cb7b6df858804a2a21b00cc2aa0bf0ee5d2ab18d343c9e9e5681f35", size = 426355000, upload-time = "2026-05-13T14:54:31.944Z" },
    { url = "https://files.pythonhosted.org/packages/8e/0c/c76b6a087820bab55705b94dfc074e520de9ae91f5ef90da2ecbf2a3ef12/torch-2.12.0-cp310-cp310-manylinux_2_28_x86_64.whl", hash = "sha256:d47e7dee68ac4cd7a068b26bcd6b989935427709fae1c8f7bd0019978f829e15", size = 532144998, upload-time = "2026-05-13T14:56:05.523Z" },
    { url = "https://files.pythonhosted.org/packages/4a/64/8a0d036e166a6aa85ee09bef072f3655d1ba5d5486a68d1b03b6813c01b3/torch-2.12.0-cp310-cp310-win_amd64.whl", hash = "sha256:cf9839790285dd472e7a16aafcb4a4e6bf58ec1b494045044b0eefb0eb4bd1f2", size = 122949877, upload-time = "2026-05-13T14:55:46.841Z" },
    { url = "https://files.pythonhosted.org/packages/18/62/131124fb95df03811b8260d1d43dcc5ee85ea1a344b964613d7efe77fb08/torch-2.12.0-cp311-cp311-macosx_14_0_arm64.whl", hash = "sha256:10802fd383bbfed646212e765a72c37d2185205d4f26eb197a254e8ac7ddcb25", size = 87990344, upload-time = "2026-05-13T14:55:42.154Z" },
    { url = "https://files.pythonhosted.org/packages/12/9c/dda0dbd547dc549839824135f223792fd0e725f28ed0715dda366b7acaa2/torch-2.12.0-cp311-cp311-manylinux_2_28_aarch64.whl", hash = "sha256:c12592630aef72feaf18bd3f197ef587bbfa21131b31c38b23ab2e55fce92e36", size = 426362932, upload-time = "2026-05-13T14:54:15.295Z" },
    { url = "https://files.pythonhosted.org/packages/e2/d2/a7dd5a3f9bdaa7842124e8e2359202b317c48d47d2fc5816fafdf2049adb/torch-2.12.0-cp311-cp311-manylinux_2_28_x86_64.whl", hash = "sha256:415c1b8d0412f67551c8e89a2daca0fb3e56694af0281ba155eaa9da481f58b4", size = 532170085, upload-time = "2026-05-13T14:55:20.788Z" },
    { url = "https://files.pythonhosted.org/packages/12/1b/a61ce2004f9ab0ea8964a6e6168133a127795667639e2ff4f8f2bdb16a65/torch-2.12.0-cp311-cp311-win_amd64.whl", hash = "sha256:dd37188ea325042cb1f6cafa56822b11ada2520c04791a52629b0af25bdfbfd9", size = 122953128, upload-time = "2026-05-13T14:54:52.744Z" },
    { url = "https://files.pythonhosted.org/packages/ef/bb/285d643f254731294c9b595a007eac39db4600a98682d7bca688f42ca164/torch-2.12.0-cp312-cp312-macosx_14_0_arm64.whl", hash = "sha256:b41339df93d491435e790ff8bcbae1c0ce777175889bfd1281d119862793e6a2", size = 88010197, upload-time = "2026-05-13T14:55:35.414Z" },
    { url = "https://files.pythonhosted.org/packages/79/81/76debf1db1343bd929bbb5d74c89fb437c2ed88eb144712557e7bd3eea45/torch-2.12.0-cp312-cp312-manylinux_2_28_aarch64.whl", hash = "sha256:8fbef9f108a863e7722a73740998967e3b074742a834fc5be3a535a2befa7057", size = 426376751, upload-time = "2026-05-13T14:55:03.353Z" },
    { url = "https://files.pythonhosted.org/packages/de/f0/80026028b603c4650ff270fc3785bdef4bd6738765a9cc5a0f5a637d65a2/torch-2.12.0-cp312-cp312-manylinux_2_28_x86_64.whl", hash = "sha256:4b4f64c2c2b11f7510d93dd6412b87025ff6eddd6bb61c3b5a3d892ea20c4756", size = 532261691, upload-time = "2026-05-13T14:52:54.453Z" },
    { url = "https://files.pythonhosted.org/packages/b9/c2/64b06cbb7830fb3cd9be13e1158b31a3f36b68e6a209105ee3c9d9480be0/torch-2.12.0-cp312-cp312-win_amd64.whl", hash = "sha256:8b958caff4a14d3a3b0b2dfc6a378f64dda9728a9dad28c08a0db9ce4dafb549", size = 122988114, upload-time = "2026-05-13T14:54:42.153Z" },
]

[[package]]
name = "tqdm"
version = "4.67.3"
source = { registry = "https://pypi.org/simple" }
dependencies = [
    { name = "colorama", marker = "sys_platform == 'win32'" },
]
sdist = { url = "https://files.pythonhosted.org/packages/09/a9/6ba95a270c6f1fbcd8dac228323f2777d886cb206987444e4bce66338dd4/tqdm-4.67.3.tar.gz", hash = "sha256:7d825f03f89244ef73f1d4ce193cb1774a8179fd96f31d7e1dcde62092b960bb", size = 169598, upload-time = "2026-02-03T17:35:53.048Z" }
wheels = [
    { url = "https://files.pythonhosted.org/packages/16/e1/3079a9ff9b8e11b846c6ac5c8b5bfb7ff225eee721825310c91b3b50304f/tqdm-4.67.3-py3-none-any.whl", hash = "sha256:ee1e4c0e59148062281c49d80b25b67771a127c85fc9676d3be5f243206826bf", size = 78374, upload-time = "2026-02-03T17:35:50.982Z" },
]

[[package]]
name = "triton"
version = "3.7.0"
source = { registry = "https://pypi.org/simple" }
wheels = [
    { url = "https://files.pythonhosted.org/packages/3e/97/dcd1f2a0f8336691bff74abc59b2ed9c69a0c0f8f65cd77109c49e05f068/triton-3.7.0-cp310-cp310-manylinux_2_27_aarch64.manylinux_2_28_aarch64.whl", hash = "sha256:223ac302091491436c248a34ee1e6c47a1026486579103c906ffd805be50cb89", size = 188367104, upload-time = "2026-05-07T19:04:56.68Z" },
    { url = "https://files.pythonhosted.org/packages/b2/c0/c2ac4fd2d8809b7579d4a820a0f9e5de62a9bc8a757ed4b3abf4f7ee964a/triton-3.7.0-cp310-cp310-manylinux_2_27_x86_64.manylinux_2_28_x86_64.whl", hash = "sha256:c631b65668d4951213b948a413c0564184305b77bb45cc9d686d3e1ecc4701a3", size = 201313191, upload-time = "2026-05-07T18:45:58.444Z" },
    { url = "https://files.pythonhosted.org/packages/b8/c1/5d842314bb6c78442cc60437928781701c6050b8d479bc2a1aed691d37ca/triton-3.7.0-cp311-cp311-manylinux_2_27_aarch64.manylinux_2_28_aarch64.whl", hash = "sha256:a9e71fc392675fac364e0ecf4ef3f76f85b7f5433a16f4c3c5fe5f05a52c85fe", size = 188480277, upload-time = "2026-05-07T19:05:03.231Z" },
    { url = "https://files.pythonhosted.org/packages/13/31/8315ea5f8dd18e60970b3022e3a8b93fd37e0b784fbbef86e10c8e6e5ca1/triton-3.7.0-cp311-cp311-manylinux_2_27_x86_64.manylinux_2_28_x86_64.whl", hash = "sha256:22bacffce443f54593dd20f05294d5a40622e0ea9ab632816f87154504356221", size = 201415942, upload-time = "2026-05-07T18:46:06.479Z" },
    { url = "https://files.pythonhosted.org/packages/f7/13/ec05adfcd87311d532ba61e3af143e8be59fcd26675884c4682841406a20/triton-3.7.0-cp312-cp312-manylinux_2_27_aarch64.manylinux_2_28_aarch64.whl", hash = "sha256:a4bf49b00a7a377a68a6da603a876e797614e6455a80e9021669c476a953ad9a", size = 188505104, upload-time = "2026-05-07T19:05:09.843Z" },
    { url = "https://files.pythonhosted.org/packages/62/7b/468a576e35beef1426e0828e28e9ba9e65f5474d496f16ee126c15646324/triton-3.7.0-cp312-cp312-manylinux_2_27_x86_64.manylinux_2_28_x86_64.whl", hash = "sha256:8f111161d49bf903c0eaedde3962353a3d841c08a836839b7cc1025b8426efcf", size = 201457567, upload-time = "2026-05-07T18:46:13.505Z" },
]

[[package]]
name = "typing-extensions"
version = "4.15.0"
source = { registry = "https://pypi.org/simple" }
sdist = { url = "https://files.pythonhosted.org/packages/72/94/1a15dd82efb362ac84269196e94cf00f187f7ed21c242792a923cdb1c61f/typing_extensions-4.15.0.tar.gz", hash = "sha256:0cea48d173cc12fa28ecabc3b837ea3cf6f38c6d1136f85cbaaf598984861466", size = 109391, upload-time = "2025-08-25T13:49:26.313Z" }
wheels = [
    { url = "https://files.pythonhosted.org/packages/18/67/36e9267722cc04a6b9f15c7f3441c2363321a3ea07da7ae0c0707beb2a9c/typing_extensions-4.15.0-py3-none-any.whl", hash = "sha256:f0fa19c6845758ab08074a0cfa8b7aecb71c999ca73d62883bc25cc018c4e548", size = 44614, upload-time = "2025-08-25T13:49:24.86Z" },
]

[[package]]
name = "tzdata"
version = "2026.2"
source = { registry = "https://pypi.org/simple" }
sdist = { url = "https://files.pythonhosted.org/packages/ba/19/1b9b0e29f30c6d35cb345486df41110984ea67ae69dddbc0e8a100999493/tzdata-2026.2.tar.gz", hash = "sha256:9173fde7d80d9018e02a662e168e5a2d04f87c41ea174b139fbef642eda62d10", size = 198254, upload-time = "2026-04-24T15:22:08.651Z" }
wheels = [
    { url = "https://files.pythonhosted.org/packages/ce/e4/dccd7f47c4b64213ac01ef921a1337ee6e30e8c6466046018326977efd95/tzdata-2026.2-py2.py3-none-any.whl", hash = "sha256:bbe9af844f658da81a5f95019480da3a89415801f6cc966806612cc7169bffe7", size = 349321, upload-time = "2026-04-24T15:22:05.876Z" },
]

[[package]]
name = "umap-learn"
version = "0.5.12"
source = { registry = "https://pypi.org/simple" }
dependencies = [
    { name = "numba" },
    { name = "numpy", version = "2.2.6", source = { registry = "https://pypi.org/simple" }, marker = "python_full_version < '3.11'" },
    { name = "numpy", version = "2.4.6", source = { registry = "https://pypi.org/simple" }, marker = "python_full_version >= '3.11'" },
    { name = "pynndescent" },
    { name = "scikit-learn", version = "1.7.2", source = { registry = "https://pypi.org/simple" }, marker = "python_full_version < '3.11'" },
    { name = "scikit-learn", version = "1.8.0", source = { registry = "https://pypi.org/simple" }, marker = "python_full_version >= '3.11'" },
    { name = "scipy", version = "1.15.3", source = { registry = "https://pypi.org/simple" }, marker = "python_full_version < '3.11'" },
    { name = "scipy", version = "1.17.1", source = { registry = "https://pypi.org/simple" }, marker = "python_full_version >= '3.11'" },
    { name = "tqdm" },
]
sdist = { url = "https://files.pythonhosted.org/packages/02/ee/af4171241117f85c74b5ca6448ea1033cc28d599c13651d67289bacd4083/umap_learn-0.5.12.tar.gz", hash = "sha256:6aff02ecac5f2aad9f3c65ee518d7ae93e1a985ae38721fdcffceee4232c33c7", size = 96672, upload-time = "2026-04-08T20:03:54.012Z" }
wheels = [
    { url = "https://files.pythonhosted.org/packages/1b/98/f63318ccbe75c810011fe9233884c5d348d94d90005de1b79e5f93bef9c0/umap_learn-0.5.12-py3-none-any.whl", hash = "sha256:f2a85d2a2adcb52b541bed9b27a23ca169b56bb1b23283abeebfb8dfb8a42fe5", size = 91849, upload-time = "2026-04-08T20:03:52.561Z" },
]

[[package]]
name = "urllib3"
version = "2.7.0"
source = { registry = "https://pypi.org/simple" }
sdist = { url = "https://files.pythonhosted.org/packages/53/0c/06f8b233b8fd13b9e5ee11424ef85419ba0d8ba0b3138bf360be2ff56953/urllib3-2.7.0.tar.gz", hash = "sha256:231e0ec3b63ceb14667c67be60f2f2c40a518cb38b03af60abc813da26505f4c", size = 433602, upload-time = "2026-05-07T16:13:18.596Z" }
wheels = [
    { url = "https://files.pythonhosted.org/packages/7f/3e/5db95bcf282c52709639744ca2a8b149baccf648e39c8cc87553df9eae0c/urllib3-2.7.0-py3-none-any.whl", hash = "sha256:9fb4c81ebbb1ce9531cce37674bbc6f1360472bc18ca9a553ede278ef7276897", size = 131087, upload-time = "2026-05-07T16:13:17.151Z" },
]

[[package]]
name = "werkzeug"
version = "3.1.8"
source = { registry = "https://pypi.org/simple" }
dependencies = [
    { name = "markupsafe" },
]
sdist = { url = "https://files.pythonhosted.org/packages/dd/b2/381be8cfdee792dd117872481b6e378f85c957dd7c5bca38897b08f765fd/werkzeug-3.1.8.tar.gz", hash = "sha256:9bad61a4268dac112f1c5cd4630a56ede601b6ed420300677a869083d70a4c44", size = 875852, upload-time = "2026-04-02T18:49:14.268Z" }
wheels = [
    { url = "https://files.pythonhosted.org/packages/93/8c/2e650f2afeb7ee576912636c23ddb621c91ac6a98e66dc8d29c3c69446e1/werkzeug-3.1.8-py3-none-any.whl", hash = "sha256:63a77fb8892bf28ebc3178683445222aa500e48ebad5ec77b0ad80f8726b1f50", size = 226459, upload-time = "2026-04-02T18:49:12.72Z" },
]

[[package]]
name = "zipp"
version = "4.1.0"
source = { registry = "https://pypi.org/simple" }
sdist = { url = "https://files.pythonhosted.org/packages/b9/d8/eab98a517c14134c0b2eb4e2387bc5f457334293ec5d2dd3857ec2966802/zipp-4.1.0.tar.gz", hash = "sha256:4cb57381f544315db7688e976e922a2b18cdb513d21cc194eb42232ba2a3e602", size = 26214, upload-time = "2026-05-18T20:08:57.967Z" }
wheels = [
    { url = "https://files.pythonhosted.org/packages/3a/13/547360d81e6d88d58492968ffda9f9542854f11310ee556fef14260cc886/zipp-4.1.0-py3-none-any.whl", hash = "sha256:25ad4e16390cd314347dd8f1de67a2ac538ae658ed4ab9db16029c07c188e97f", size = 10238, upload-time = "2026-05-18T20:08:57.045Z" },
]
